# Supplementary material for: Multifunctional sulfonium-based treatment for perovskite solar cells with less than 1% efficiency loss over 4,500-h operational stability tests
Source: Nat Energy. 2024 Jan 4;9(2):172–83. doi: 10.1038/s41560-023-01421-6 (PMC10896729; doi:10.1038/s41560-023-01421-6)
Supplement: Supplementary file 5 — Raw DFT data for Supplementary Fig. 10. [file 41560_2023_1421_MOESM5_ESM.xlsx]

## Sheet: Raw DFT data in Fig.S10
Number of atoms
ATOMIC_POSITIONS (angstrom), “label referring to Supplementary Fig. 10”, Energy in Ry.
Species X Y Z
…
…
408
ATOMIC_POSITIONS (angstrom) (a) E=-14348.56614448
C 9.0026940418 16.8614897238 18.7643865553
N 9.7716586109 17.9243249691 18.7816847542
N 8.6319766298 16.1838888080 19.8233799259
I 4.9237820596 16.7064869944 18.6662067932
Pb 4.8612337962 16.7335949261 21.8166140078
I 6.7013712289 14.3097664368 22.4844063030
Pb 9.3050995187 12.3295575061 21.8322155253
I 9.0728336270 12.4539878324 18.7072230249
Pb 9.1597527384 12.4217509783 15.3532912382
I 7.4926060764 15.2139970711 15.4483309026
Pb 4.7714579503 16.8746624024 15.2670639967
I 4.6605945895 16.9965174507 12.0634014199
Pb 4.6928102650 17.0518511730 8.7685915213
I 4.8824426604 16.7449149230 5.4087307181
Pb 4.6183770410 16.9938585099 2.0486744940
I 4.3461303017 17.1851138081 -1.1715846399
Pb 4.4595195245 17.1938757316 -4.3040751758
I 6.4406815112 14.5847291028 -4.1797181133
Pb 8.8495755262 12.5281493241 -4.2759756543
I 11.3781213325 10.7015741285 -5.0019431086
Pb 13.3052019651 8.3400147541 -4.2692562909
I 15.7829706595 10.1593012866 -4.8587547919
Pb 17.6602045861 12.9019103809 -4.7758854733
I 20.0456475789 10.6930568303 -5.4135279306
I 6.4910025733 14.3798085518 9.0998035195
Pb 9.0843981895 12.5123658306 8.6440555828
I 11.8761780186 10.9515042274 8.4945711474
Pb 13.5115679373 8.1950264266 8.7191173403
I 10.7787596782 6.4920027451 8.6747779258
Pb 8.8199918921 3.8963681087 8.3802049624
I 11.5296263339 2.1629598785 8.0879486873
I 7.2740888099 9.9161698878 8.4667742177
Pb 4.4268323748 8.3966646937 8.5813610098
I 4.4574365243 8.4640088347 5.1083847756
Pb 4.4540889578 8.4655296525 1.7580666621
I 6.2398043091 11.1582289158 2.0847022031
Pb 9.0042802861 12.7380998353 2.0606779813
I 7.4243566299 15.4912316864 1.7034214057
I 9.2880442298 12.1997491428 12.0497544001
I 10.6875185519 15.3267281812 8.6457908875
Pb 13.2517487771 17.2025539003 8.5072455818
I 15.0974836548 14.5842070467 8.2619848302
Pb 17.7031321667 12.7714691396 8.5024344079
I 19.6501510445 15.3542622974 8.6467886868
I 8.9403820669 12.7744117161 5.4387373631
I 6.1665614047 5.6867758983 8.2240308115
I 4.2161002604 8.4961318745 11.7706181212
Pb 4.4350236348 8.2269024643 15.0092794047
I 6.3488768870 10.8455003947 15.3679313493
I 7.3317034257 1.1282483395 8.7623476354
I 8.9867657752 3.9105546842 11.7657346859
Pb 8.9679247688 3.8628896897 15.1488885481
I 8.7002224845 4.1385678788 18.3535632233
Pb 8.8946299496 3.8119527577 21.4611140761
I 11.6175949303 1.8813857531 21.5596083330
I 8.6367776577 3.9742424648 5.1040911381
Pb 8.8226015932 4.0542112809 1.9338217046
I 6.2920729193 2.0889345876 1.7440856398
I 7.1751615305 6.5206995872 14.7854175377
I 4.6627944457 8.2584056770 18.3340310272
Pb 4.7125190415 8.1660015090 21.4611720565
I 6.3577990898 5.4690916973 22.0571557504
I 11.7889954408 5.3899853324 15.2105188598
Pb 13.6191595628 8.0292725356 15.2463322586
I 13.7680601261 7.8784490578 18.6770442548
Pb 13.7075531251 7.8875235592 21.8176671488
I 10.9710496403 6.1591819525 22.2776442146
I 10.5534965233 1.0600708894 15.3126781872
I 6.3201366489 2.0230131075 15.2690372377
I 7.2894358641 9.8935455980 22.2385148724
I 11.8308282573 10.6002981953 22.4687241116
I 11.1396288298 15.0546295387 22.1671409873
Pb 13.5681632867 17.0216882058 21.4552801916
I 15.1992161821 14.3133408870 22.0768312371
Pb 17.7361417738 12.6604451331 21.4891975754
I 20.4550412086 10.7249106469 21.5558209489
I 15.5457923780 5.4562629640 22.4839613484
Pb 18.1525197655 3.4841837018 21.8296362905
I 19.9919409154 6.2044995915 22.1828080976
I 16.1965540275 9.9346658185 22.2105393664
I 13.5366041071 17.1168118278 18.3386300476
Pb 13.2876457294 17.0834231414 14.9577217756
I 13.0773264423 17.3592450024 11.7589057825
I 16.0331316804 15.3638615986 14.7508455424
Pb 17.8011341582 12.7093442701 15.2046732932
I 17.8374728755 12.7716996846 11.7445209646
I 11.7531423466 14.3198600620 15.5060391280
I 20.6229071315 14.2446214719 15.2177658780
I 15.1470134191 10.8941936016 15.2499663750
I 19.3721872457 9.8905863150 15.2836264655
I 17.5384527371 12.9788325460 18.3634400025
I 19.8176366397 15.0052894452 22.2983249556
I 10.9219599354 9.7891332013 15.7489085430
I 16.3290501059 6.3592579275 15.4675008312
Pb 17.9966882436 3.5735683745 15.3306981102
I 20.5965656912 5.4699975549 15.5166309800
I 13.4993407726 8.1643589025 12.0636819235
I 18.1441784256 3.3788457682 12.0661642484
Pb 17.9376785071 3.6541115872 8.5801186503
I 16.0829980706 1.1054683209 8.4564181523
I 17.9341249683 3.6158649545 18.7141181442
I 19.7786355690 0.9461443630 15.7389416838
I 15.1913644873 2.0002992525 15.3512169257
I 20.7338047574 2.0937845408 8.6761394164
I 15.3639792733 5.5581654012 9.0846484879
I 17.8635339283 3.8869291299 5.4216770829
Pb 17.8789559547 3.9078411722 2.1020983268
I 19.7039853214 1.1961440104 2.4251605241
I 19.5915237728 6.4590468200 8.5389609721
I 16.1649873007 9.9929240350 8.7148516094
I 13.6855284931 7.9337075937 5.4425636431
Pb 13.4488855318 8.2080014675 2.1106359365
I 10.8095433598 10.0408057713 2.4337224779
I 17.5856557305 12.7240842390 5.0554363213
Pb 17.6756694487 12.8663638862 1.8607284296
I 20.5100865539 14.4118386704 1.7602115926
I 20.3905864894 11.0175876428 8.1383126842
I 16.1538082709 1.0373716661 22.2323101647
I 20.6896717579 1.7477303617 22.4292149552
I 7.3389423426 1.0854007271 22.1921617827
I 4.6271919551 8.6016740569 -1.5387792829
Pb 4.3592083804 8.5038396809 -4.6565802971
I 6.8999670277 10.2850454395 -5.4777013913
I 7.1407652010 6.7048966810 1.4861909304
I 6.4072957176 5.9204957733 -5.4999191831
Pb 8.8100196615 4.0490098928 -4.7378957869
I 11.2072542182 1.8455776803 -5.3800582172
I 6.9512348157 1.3073682910 -4.8459177557
I 8.8061545305 4.0668305401 -1.5986334918
I 10.9577655242 6.2906546824 -5.1921362032
I 11.6408172910 5.6073363083 1.8049346969
I 10.6290015976 1.3675157966 1.3298411010
I 9.1197257387 12.1186103340 -1.1472158395
I 11.6401871069 14.5904346658 1.6998469591
Pb 13.3136913738 17.3118610682 1.7787373723
I 16.0015955844 15.5478198869 1.5355616672
I 10.9186370234 14.9816956132 -4.6135389669
Pb 13.2143068352 17.3535521426 -4.6355890395
I 15.2624331434 14.7814505871 -5.5269815368
I 13.1862059662 8.3175128083 -1.1366749923
I 16.2347769049 6.6179589568 1.7176999318
I 15.1252473269 10.9714522602 1.6553813515
I 15.2817687290 5.7314683354 -4.1608850531
Pb 17.7014905389 3.6834095509 -4.2518188843
I 20.2392885639 1.8729815833 -4.9852677218
I 17.9859888265 3.2869440969 -1.1285686825
I 15.1136052278 2.2851742056 2.1023916883
I 20.5366631723 5.7181883188 1.7980890902
I 19.7607051222 6.1368644442 -4.5709118651
I 15.7531399528 1.4330751879 -5.4588841356
I 17.6685738931 12.9338155607 -1.6360155226
I 19.4542124806 10.1756632043 1.2994564467
I 19.7978390408 15.1493632662 -5.2171131433
I 13.3394209134 17.1091371175 5.1388392619
I 13.4893035364 17.4298478016 -1.5074886076
N 14.1395341562 13.2113475713 -2.4895582970
C 12.9775569564 12.7623259380 -2.0837057827
N 12.7556844275 12.1200963429 -0.9614610679
N 18.9063388016 16.9578087269 5.5167892915
C 17.5940972336 16.9771487133 5.4986972573
N 16.8716698136 17.5808318714 4.5875881648
N 14.3038156193 13.3642892379 11.5431531250
C 13.1273566538 12.8089678442 11.7102411349
N 12.7936182826 12.0238020625 12.7027677480
N 7.9255920048 8.3098732775 11.6263989154
C 9.2376028958 8.3048904461 11.6505851674
N 9.9666444854 7.7885461618 12.6088965316
N 8.1034109921 8.3319093317 -2.6591739876
C 9.3125513514 8.2993703634 -2.1536902183
N 9.6130325975 7.9657622195 -0.9220686942
N 21.1767887884 12.8273052596 4.9083174406
C 22.4805943934 12.8575107754 5.0491294773
N 23.1364042960 12.3342698577 6.0545922772
N 18.5989522228 9.0813159854 18.7773351097
C 17.8492529420 8.0045012805 18.7693099177
N 17.4834057085 7.3349630343 19.8347047299
N 18.9191497578 16.8864215206 19.3659015835
C 17.6398394546 16.9040640075 19.0754159802
N 17.1237162370 17.3387588044 17.9517461612
N 14.5058864754 3.6735561270 12.2386434805
C 13.1982695480 3.6490186678 12.1369089909
N 12.5153618851 4.1933608123 11.1604382194
N 12.3108382089 4.0042502879 4.9423194674
C 13.6196827689 4.0252952132 5.0236056055
N 14.3203581843 3.4811580795 5.9882703990
N 18.6615146761 8.7710854174 4.5128707684
C 17.4804899825 8.3553672835 4.8978506362
N 17.2285061192 7.6721943711 5.9865643309
N 14.3226110023 3.9860057750 -1.0522070026
C 13.0524180669 3.7415153018 -1.2695144787
N 12.4068509918 4.0616513722 -2.3653689073
N 12.4171042848 3.9481716060 18.5047566693
C 13.7237351286 3.8217410207 18.5054604515
N 14.4214488784 3.2907776832 19.4786474130
N 21.2690410356 12.7793277032 18.4907262035
C 22.5760504197 12.6554600621 18.5162099261
N 23.2562371828 12.1269821807 19.5025059820
N 10.0318647843 8.0965082078 5.5421781890
C 8.7205780822 8.1000160817 5.4949239106
N 8.0118297231 8.6890593401 4.5633632278
N 10.0694399951 8.0429603190 19.3544820216
C 8.7870635499 8.0469359350 19.0783757685
N 8.2543616426 8.4866245607 17.9641626609
N 21.6643702715 3.1708399365 12.7289354583
C 21.9819564407 3.9707045413 11.7423618973
N 23.1640843630 4.5018185573 11.5428581485
N 8.4263393662 16.5656387455 5.9974819027
C 8.6848577802 17.2677080670 4.9227306342
N 9.8679601253 17.6941475808 4.5545999246
N 16.7841717761 17.1800381730 11.5916498402
C 18.0956036201 17.1743893457 11.6279060544
N 18.8157210256 16.6517944415 12.5901979190
N 21.6252473788 3.2765152437 -0.8965574673
C 21.8262390461 3.9150524122 -2.0248500593
N 22.9789814790 4.3665050532 -2.4528994415
N 16.9572815651 17.1778437911 -2.6442562028
C 18.1659571717 17.1503524559 -2.1379082499
N 18.4662437393 16.8239241508 -0.9041059597
N 12.7836972111 13.5240895357 18.9949538076
C 13.3537977560 12.3921276294 18.6588084234
N 13.7681956780 11.4788866939 19.5029806082
N 8.1139841675 17.9624749903 -1.5422999520
C 8.9161340249 17.0826253901 -2.0908493652
N 9.6911887454 16.2412969863 -1.4482845977
N 16.9166908727 9.1225295990 -1.5574356436
C 17.7333812507 8.2409051596 -2.0815427366
N 18.4909185354 7.4013858779 -1.4161442419
N 12.4712560312 13.2291960731 4.9602424008
C 13.6866995663 12.7396447491 4.9210501827
N 14.1691828555 11.8459599670 5.7489734416
N 21.5996602220 4.8487288285 5.2639630220
C 22.1328799458 3.7475093222 4.7931150207
N 22.4534983525 2.7046200994 5.5199954382
N 8.4584983805 18.0326185120 12.2831387444
C 8.9579020691 16.9657313316 11.7091088407
N 9.2847528984 15.8641464567 12.3414252176
N 17.3000414602 9.1837957784 12.2068284807
C 17.7713133524 8.0809324810 11.6782610367
N 18.1097589193 7.0148499466 12.3626402009
N 21.6455872830 4.6488539597 18.9990258350
C 22.2358738210 3.5317177692 18.6473893575
N 22.6744176192 2.6181446132 19.4792137685
N 21.2713145207 12.8952663604 -2.4190701834
C 21.9025056193 12.5792975589 -1.3138256746
N 23.1665747456 12.8373381656 -1.0758449750
N 21.3695417730 13.0548839431 11.1926180660
C 22.0494027680 12.5040579962 12.1674899871
N 23.3566060900 12.5292441283 12.2733621469
H 8.1843166243 7.5742324857 6.2876835556
H 10.5963040833 8.5814130280 4.8407913956
H 10.5013133737 7.6181416843 6.3163704264
H 6.9889018637 8.6534081620 4.6075904369
H 8.4540599911 9.1748516483 3.7801947797
H 14.3509281408 13.1027538395 4.1348651048
H 13.6254503783 11.4858501067 6.5405091108
H 15.1590150561 11.6052011467 5.6772527898
H 11.7640994906 12.9250073778 5.6310466808
H 12.1691394953 13.8644826780 4.2154751286
H 12.3627851076 13.0177391814 10.9596848704
H 9.7565806513 8.7581840381 10.8045840639
H 15.0938381443 13.2011427291 12.1687527683
H 14.4973733653 13.8857442636 10.6806055709
H 11.8271121711 11.6953126714 12.7501827173
H 13.4444574721 11.7630018773 13.4543815701
H 9.5394372316 7.3617040691 13.4330798579
H 10.9907619146 7.8228362538 12.5386390562
H 7.3699940502 7.8992292270 12.3810772207
H 7.4480180752 8.7601642170 10.8418822003
H 17.0690831450 16.4521023242 6.2999311533
H 19.4594103683 17.4406347784 4.8041883638
H 19.3862073817 16.4715740524 6.2794164258
H 15.8492299980 17.5443058542 4.6481139772
H 17.2997041918 18.0688775451 3.7983832488
H 18.6233782706 17.6336790210 10.7903573839
H 18.3803071872 16.2194730394 13.4075687159
H 19.8399907263 16.6855184627 12.5294607885
H 16.2205269250 16.7651603668 12.3374107751
H 16.3122941831 17.6316501588 10.8037092181
H 9.1109704846 16.9966287639 10.6277239872
H 9.0817066611 15.7301725068 13.3381023953
H 9.6138037033 15.0539067180 11.8184064529
H 8.3344580144 18.1057636572 13.2935836233
H 8.2700713572 18.8658530632 11.7236323810
H 8.6429046057 16.5141584873 17.7907007589
H 10.1827046145 18.3077111608 19.6428919491
H 10.0343152571 18.3524799808 17.8884775223
H 8.0461439801 15.3592031591 19.7235881025
H 8.9420926042 16.4139721473 20.7701832432
H 21.4907089313 11.9886611717 12.9502503345
H 23.9442861549 12.9969589135 11.5806775131
H 23.7984993146 12.0622221169 13.0715041305
H 20.3464564119 13.0065153427 11.2021870769
H 21.8323399964 13.5367083986 10.4191702948
H 23.1340182705 13.0149872640 17.6492780299
H 22.7981181684 11.7765842930 20.3480983218
H 20.6853866444 12.4384841708 19.2572439811
H 20.8233691491 13.2111784539 17.6774915496
H 12.6414714698 3.1403537864 12.9253731487
H 15.0920307057 4.1359335922 11.5409996562
H 14.9499569017 3.2107060529 13.0377186029
H 11.4921076113 4.1470850687 11.1747337585
H 12.9740676221 4.6724362999 10.3832469257
H 17.8894375829 8.0516742557 10.5922717105
H 17.9286976269 6.9383150586 13.3694341704
H 18.4019678176 6.1634161786 11.8822840178
H 17.2064755190 9.3130247428 13.2153701589
H 17.0859051399 9.9798227009 11.6050012109
H 17.5026965805 7.6373690914 17.7984103997
H 14.2655639511 4.1809973960 17.6281570680
H 19.0017988832 9.4792268747 19.6352109071
H 18.8585478123 9.5029752953 17.8804981037
H 16.9172441409 6.4957125735 19.7417413202
H 17.7749951465 7.5877308604 20.7811166501
H 13.9790317737 2.9403680215 20.3320502898
H 15.4414497387 3.2391982428 19.3906532665
H 11.8475870880 3.6062744847 19.2816087897
H 11.9557004502 4.3771219315 17.6992140553
H 16.9527183961 16.5307029707 19.8375069516
H 19.6404957201 17.1968041647 18.7140419568
H 19.2216709227 16.4727610841 20.2588869598
H 16.1057944325 17.3240712539 17.8345746694
H 17.7084965052 17.6982209236 17.1906715560
H 8.1129021346 7.6572185913 19.8440153381
H 10.7788179515 8.3675614396 18.6962223624
H 10.3864116389 7.6245629530 20.2402863393
H 7.2361686654 8.4592293539 17.8539966557
H 8.8278466116 8.8572551880 17.2002926252
H 13.4976958894 12.2012083585 17.5927662155
H 13.5987976930 11.5441547044 20.5117940360
H 14.1179079221 10.5857184600 19.1521159954
H 12.5929405676 13.7921164682 19.9648417402
H 12.4990049739 14.1677405085 18.2552666290
H 7.8377658949 17.5151185314 4.2806793341
H 10.7327670234 17.4826896609 5.0633483405
H 9.9744061414 18.1867609527 3.6598049684
H 7.4525108773 16.3175919726 6.1805377028
H 9.1386586180 16.2815841256 6.6796140694
H 23.0588013370 13.3516910292 4.2678053949
H 22.6519274073 11.8679088611 6.8253057041
H 20.5648228241 12.3728767844 5.5882526756
H 20.7577866832 13.2716388599 4.0856430015
H 16.6284438199 8.5936102529 4.2592655674
H 14.1636714606 4.5302846412 4.2246391543
H 19.5281937806 8.5842620814 5.0275033391
H 18.7637055510 9.2571296163 3.6142319303
H 16.2549947563 7.4335165765 6.1835980404
H 17.9485573167 7.3936405589 6.6628554005
H 13.8720038396 3.0011508119 6.7711553909
H 15.3439554528 3.5295679327 5.9522084787
H 11.7289070924 3.5446727666 5.6461556520
H 11.8591301664 4.4674301095 4.1482886833
H 22.3252759218 3.6987514313 3.7179889656
H 22.2189708029 2.6421084347 6.5173751407
H 21.4270837629 4.9987184275 6.2580664692
H 21.3984596625 5.6189751404 4.6254707787
H 21.1947538883 4.2148564073 11.0270684834
H 23.9794040690 4.2969028859 12.1239365001
H 23.3369722961 5.0302598167 10.6805566995
H 20.6944190600 2.8579506488 12.7977125044
H 22.3319653839 2.8817803733 13.4550427407
H 22.3769419829 3.3538407047 17.5783416434
H 22.5115108528 2.6712506417 20.4900757617
H 21.4612483250 4.9059330124 19.9732721182
H 21.3443140061 5.2928576817 18.2662084830
H 24.2770193943 12.0739869814 19.4317449841
H 24.1590916471 12.3870550727 6.0633656100
H 22.8063686001 1.8572075424 5.0760712420
H 23.0411481041 1.7377334936 19.1155715894
H 18.9890790199 17.4206311269 -2.8025073316
H 17.7627116777 16.5388513230 -0.2136017743
H 19.4518121379 16.8260358545 -0.6315628470
H 16.1132397945 17.0077248821 -2.0883654451
H 16.8124529897 17.5044066406 -3.6057201326
H 12.1223053380 12.9489652344 -2.7371049988
H 10.1352825041 8.5712749569 -2.8179983162
H 15.0114870484 13.0756134645 -1.9683683154
H 14.2240650764 13.6652019477 -3.4089797574
H 11.7952423609 11.8469845316 -0.7459985586
H 13.4886968747 11.8914858860 -0.2816444741
H 8.9080997526 7.6799534075 -0.2328796814
H 10.5989028972 7.9657519717 -0.6489769708
H 7.2592326947 8.1604427262 -2.1042386278
H 7.9591920527 8.6623504829 -3.6192426260
H 8.9434644680 17.0490216669 -3.1834991496
H 9.7333628836 16.1840337897 -0.4308144025
H 10.2774692682 15.6192768289 -2.0109819434
H 8.0250546758 18.0887310829 -0.5344679015
H 7.5680441566 18.5590325301 -2.1688440307
H 20.9583842891 4.0940500258 -2.6635088699
H 23.8604902299 4.2369399103 -1.9456697145
H 23.0466171077 4.8176565766 -3.3747733237
H 20.6699201553 2.9982624177 -0.6665201186
H 22.3683047159 3.0519479924 -0.2270840845
H 21.3343754850 12.0640828652 -0.5360906900
H 23.7450974715 13.3384154637 -1.7567315956
H 23.5842165403 12.5099069793 -0.2017300626
H 20.2716871091 12.7058194804 -2.4904071604
H 21.7346600491 13.3660837978 -3.2011677813
H 12.4911267880 3.2329709883 -0.4821796722
H 14.8949364995 4.4822958274 -1.7420299974
H 14.7502602491 3.6582537943 -0.1832159108
H 11.4039308346 3.8817829200 -2.4194888700
H 12.8614572034 4.5259296927 -3.1562869107
H 17.7896256834 8.2037836973 -3.1729045971
H 18.5017860345 7.3479446473 -0.3979982656
H 19.0893268206 6.7747047006 -1.9599025191
H 16.7955769440 9.2511036725 -0.5533765909
H 16.3861332963 9.7145868314 -2.2019492401
552
ATOMIC_POSITIONS (angstrom) (b) E=-16225.87076435
C 9.3303252655 16.8424409894 10.0157419704
N 9.3040632627 18.1534617170 9.9690243425
N 8.8122119380 16.1150533460 10.9741146739
I 5.0064696225 16.7357910183 10.2934464146
Pb 4.7352548404 16.9245326616 13.7079978623
I 6.6659376531 14.3394469541 14.1342443483
Pb 9.3020189799 12.4725566247 13.6323676835
I 9.2020614605 12.5987204737 10.3303602961
Pb 9.1501525360 12.6331531406 6.8895524376
I 7.6044355552 15.4818454119 6.7915744459
Pb 4.7929028395 16.9459534625 7.1188702356
I 4.7361249461 17.0679648291 3.6956173660
Pb 4.6692106001 17.0879699308 0.6058899445
I 4.6780983386 16.6659378727 -3.3247524048
Pb 4.4835070080 17.0495483811 -6.4926135483
I 4.2349997450 17.1956279235 -9.9173223717
Pb 4.3567602869 17.2266049587 -13.2246714696
I 7.0711393738 15.5709410574 -13.4668816215
Pb 8.6478986218 12.7511815906 -13.2670497647
I 10.6329924394 10.2707578642 -13.4821023019
Pb 13.2845882830 8.4485176982 -13.1292055465
I 14.8690881330 11.1924669344 -12.8843588769
Pb 17.4796257910 12.8939660749 -13.2947519186
I 19.4065633780 10.2962245120 -13.4038989890
I 6.3209125340 14.3265728856 0.5168632650
Pb 9.0240642963 12.5463834544 0.1067405087
I 11.8114559389 11.0134812396 0.0412256294
Pb 13.4625825861 8.2399844703 0.4479288765
I 10.6841256918 6.6196557443 0.2589291015
Pb 8.8393390751 3.9704634259 -0.1347496843
I 11.5578691362 2.2847402520 -0.3125972647
I 7.1359471767 9.9875606931 0.1573059932
Pb 4.2990409902 8.4040856624 0.2897562119
I 4.3524624622 8.3861618075 -3.2674980714
Pb 4.2419333823 8.4262224226 -6.5148673352
I 6.0847658848 11.0846589277 -6.6036479617
Pb 8.8051200627 12.7001759050 -6.5787844752
I 7.3079760672 15.5478698060 -6.8261156109
I 9.2137244284 12.3615001378 3.6545008034
I 10.5046074953 15.4398777355 0.1149515884
Pb 13.1775091750 17.2103203679 -0.0368633932
I 15.0816719403 14.6586925536 -0.1207618182
Pb 17.7227089525 12.8640613140 0.1517824147
I 19.6048329136 15.4572673123 0.2199745007
I 8.8346922567 12.7045601157 -3.0448252710
I 6.1137473228 5.7374489303 -0.1986989506
I 4.2453669970 8.4292533130 3.4521310786
Pb 4.4901660738 8.3957071717 6.7929571672
I 6.3255894944 11.0548289170 7.0157411811
I 7.2195678651 1.2445745120 0.1293305396
I 8.9380344230 4.0353362859 3.4950883270
Pb 8.8952612025 4.0284570332 6.8685340885
I 8.8682714218 4.1162984409 10.1211437045
Pb 9.1061774596 3.9546842315 13.4263238804
I 11.8787182788 2.3182406771 13.4135461678
I 8.6076579482 4.0877097893 -3.2782626540
Pb 8.6512737843 4.1002860072 -6.6368029783
I 6.1500418091 2.1407160331 -6.8487707108
I 7.2292590702 6.7250210801 6.5309073897
I 4.4037181992 8.4654894097 10.0809395989
Pb 4.6691209720 8.2932249063 13.4296749459
I 6.3430688964 5.5340958050 13.1747144804
I 11.7397704486 5.5713923610 6.7944650662
Pb 13.5765012981 8.1195495329 7.0512916759
I 13.7440138497 7.9696171538 10.2623156264
Pb 13.5763846550 8.0921616897 13.5899286659
I 10.6852542551 6.7028376196 13.7407500309
I 10.8052473658 1.4087986948 6.8559043210
I 6.3278112456 2.1187234611 6.8058154929
I 7.4933574383 9.8832573850 13.6626963570
I 12.1179250973 10.9523677606 13.4220039786
I 11.0353365216 15.2142779760 13.8384425734
Pb 13.4999663270 17.2456233392 13.5965839351
I 15.5152654621 14.6932309678 13.9592429810
Pb 17.8995519531 12.6551948876 13.5656670955
I 20.7134268807 11.0239041725 13.4244300298
I 15.3863215272 5.4723506568 14.0796062356
Pb 18.0987918097 3.6575919366 13.7112390186
I 19.8861372906 6.3869128098 13.8232774299
I 16.3744066707 9.7768345616 13.4795912180
I 13.3470744596 17.2047425876 10.4152538604
Pb 13.2378920460 17.1126162316 6.4514600538
I 13.0114773567 17.2478581685 3.3794801339
I 16.1268897863 15.5630556552 6.5000159504
Pb 17.7566226312 12.8985105887 6.9612405336
I 17.7922414302 12.8938671132 3.3879193173
I 11.7751614292 14.4325183827 7.1770800802
I 20.6574971007 14.3452168927 6.8636585736
I 15.1959827232 10.9830819845 6.7561644000
I 19.4802772437 10.1343241545 6.5240620176
I 17.6146273116 12.9304754648 10.1220942584
I 19.7581995845 15.2665360492 13.5968618840
I 10.8321787864 9.9188072550 7.2419000014
I 16.1678781789 6.3500890380 7.0946020035
Pb 17.8704633002 3.6746103735 7.0082839318
I 20.4251012107 5.7417473930 6.9994627111
I 13.5647254849 8.2957003425 3.5937756491
I 17.9990828372 3.4701354607 3.7868905902
Pb 17.9338734232 3.7039796400 0.0645991539
I 15.8932525048 1.2329412751 0.1426471756
I 18.1423290299 3.7348178694 10.4100284987
I 19.7924521238 1.0639485249 7.3580070945
I 15.1871849249 2.0090293747 7.0831804784
I 20.5603592138 2.0334133589 0.3948446339
I 15.2348991208 5.5606976527 0.6366258865
I 17.8963524367 3.8201450193 -3.0366659344
Pb 17.7466229672 3.8546110578 -6.5179521788
I 19.5065258542 1.1555626026 -6.1098818091
I 19.4157245247 6.5625786012 0.1765503007
I 16.0830627433 10.0966677133 0.2066626507
I 13.5002690779 8.0461717808 -3.1657505474
Pb 13.3073019486 8.2857439316 -6.3407059437
I 10.5859451779 10.0294046495 -6.1747223371
I 17.6097247786 12.9829439142 -3.3141930088
Pb 17.5794864223 12.8961987201 -6.5448038181
I 20.4599854007 14.4112034571 -6.9157316027
I 20.3466518165 11.0588650292 -0.2976067531
I 16.2988926450 1.1068107338 13.6968669013
I 20.7376836106 1.8883216745 13.7058794257
I 7.5003589293 1.0588808741 13.4618481317
I 4.0473587107 8.4425305206 -9.9063185299
Pb 4.2042301552 8.3482803351 -13.2517205176
I 6.1339767879 10.8989336830 -12.9545502896
I 7.0796430341 6.8604453124 -6.9132664297
I 7.0392515009 6.7762752759 -13.5384359472
Pb 8.6290896968 4.0665758113 -13.1947256523
I 10.5909168439 1.4864574955 -13.4054480418
I 6.0758920394 2.2609582413 -12.7528613498
I 8.6405818354 4.2309354028 -9.8913789781
I 11.4122457909 5.8090696416 -12.8268876542
I 11.5111864461 5.6794783488 -6.6995030203
I 10.5219930102 1.4135035742 -7.1096833894
I 8.8635613749 12.5773864264 -9.7746382861
I 11.4892455296 14.5279521723 -6.6198266492
Pb 13.1589469980 17.2604891908 -6.6687798759
I 15.9078929161 15.6131712076 -6.7699927362
I 11.2375843404 14.6808563009 -12.8638503601
Pb 13.0920568468 17.2511696050 -13.3256010062
I 15.8507094159 15.5975268275 -13.7837563083
I 13.3481458385 8.2974952215 -9.8586114772
I 16.0645794363 6.5984378789 -6.5606212466
I 14.9982467902 11.0460400105 -6.7973341837
I 15.9677494193 6.7411643554 -13.4084572102
Pb 17.4894548377 3.9073376105 -13.4480734519
I 19.4223714757 1.3825309963 -13.5910594168
I 17.7107778226 3.6828793863 -9.7294573765
I 15.0087254343 2.1804261266 -6.3720808741
I 20.4467986209 5.5862524857 -6.4535785195
I 20.1141558514 5.7320263410 -12.9487001688
I 14.9100825677 2.1569727360 -13.0941440371
I 17.6152608327 13.0729036404 -9.9859243072
I 19.3115611698 10.1962080143 -6.7840054987
I 20.2265609230 14.6599151189 -12.9717271263
I 13.1550609927 17.0131763725 -3.2320997418
I 13.2523704836 17.1802820474 -9.8743063347
N 14.0028300900 13.5925021949 -9.8008564195
C 12.7858529643 13.1086662175 -9.7734387988
N 12.4493028764 11.8414406053 -9.7692627425
N 18.7720365766 17.1679852260 -2.8534609226
C 17.4612367949 17.1252563705 -2.8262357933
N 16.6792771608 17.6702305696 -3.7258983033
N 14.2498320968 13.2489518909 3.0638510832
C 13.0369560308 12.8118952382 3.3036195458
N 12.6969575919 12.0260122999 4.2938496699
N 7.9290465206 8.3626404696 3.2766284933
C 9.2399458425 8.3972785747 3.2436123291
N 10.0269086016 7.8893858021 4.1601970980
N 7.7224258940 8.7443183829 -10.1456880342
C 9.0207638324 8.5725684907 -10.2402293960
N 9.7649606189 7.9850257113 -9.3371424664
N 21.1642660933 12.7922053888 -3.7530887630
C 22.4587052423 12.7557116849 -3.5451572637
N 23.0380750982 12.2276618949 -2.4963837874
N 18.0003329513 9.2530660606 9.7247687264
C 18.0898351544 7.9528983569 9.8855112197
N 17.6693788564 7.2918981204 10.9347168674
N 18.9605030002 17.0088884805 10.5164844839
C 17.6506474062 16.9900634250 10.5909696857
N 16.8418187745 17.5158954495 9.7040930109
N 14.3852921635 3.6032651192 3.9143093255
C 13.0812607290 3.6856318054 3.7943949520
N 12.4576372711 4.2602623269 2.7959673570
N 12.2789555722 4.0861152467 -3.5569179217
C 13.5897107428 4.0851251766 -3.5121194325
N 14.3086798419 3.5556049203 -2.5516012800
N 18.5202788346 8.8540421485 -3.5774397164
C 17.3183381516 8.3713998537 -3.3782077057
N 16.9766034207 7.5600962738 -2.4083264391
N 14.1629728619 4.5967741850 -10.2398122253
C 13.4762588836 3.6430772870 -9.6568225375
N 12.1963539348 3.4213894867 -9.8316756569
N 12.5395786440 3.9527133925 9.9706352647
C 13.8516528297 3.9584247340 9.9927227496
N 14.5861842439 3.4077495867 10.9284511654
N 21.3150082801 12.7797049412 10.0903296558
C 22.6272405287 12.7744471087 10.0847099810
N 23.3815436072 12.2569545135 11.0228341458
N 9.9034863117 8.2645104460 -2.8691876385
C 8.5915527025 8.2622919701 -2.8912181924
N 7.8606943226 8.8165648006 -3.8264970479
N 10.0657774913 8.1905528101 10.4608223131
C 8.7543681756 8.1892997712 10.4999842708
N 7.9802600719 8.7500407487 9.6036888742
N 21.5336783391 3.2158813163 4.3601186269
C 21.8641350054 3.9684091735 3.3406754605
N 23.0804802239 4.3610101692 3.0473223262
N 8.2060110073 16.5069277832 -2.6020697177
C 8.5076019901 17.3020687025 -3.5984597114
N 9.6986302096 17.7882742466 -3.8534492541
N 16.7929613494 17.1752702059 3.1656370341
C 18.1021543195 17.2572706786 3.1998126528
N 18.8559896747 16.7801203321 4.1609310430
N 21.3110687637 3.1395655791 -9.7402941769
C 21.5935811656 4.4206961120 -9.7606611469
N 22.7907683411 4.9498371825 -9.7999638986
N 16.7529069554 17.6585096429 -10.6396717313
C 17.9950724501 17.3889051988 -10.3142298349
N 18.3797655242 16.7950209277 -9.2130553220
N 13.2060677287 13.6760270489 11.0425112622
C 13.6768392804 12.9637803053 10.0496783421
N 13.6922194037 11.6525419610 9.9989559522
N 7.9142864235 18.2094331641 -9.9414387503
C 8.7215586861 17.3377179379 -10.4950622831
N 9.3291053326 16.3602510706 -9.8620181297
N 17.0341080369 9.5448270454 -9.6669564222
C 17.6091310597 8.5337202852 -10.2677685357
N 17.6405428448 7.3103417291 -9.7937524284
N 12.3915308290 12.8523134947 -3.5554513873
C 13.6843599591 12.6437563177 -3.5016304136
N 14.2896131588 11.8791870950 -2.6275981707
N 22.0895306066 4.6812615610 -3.3314502325
C 22.0908704775 3.3839229963 -3.5203444020
N 22.6803685875 2.5097697381 -2.7401802519
N 8.4973895801 18.2158712028 4.0594059707
C 8.9594025163 17.3459240112 3.1967999068
N 8.9117809174 16.0435962551 3.3463121622
N 17.6974353573 9.2026650625 3.3354469034
C 17.6745007478 7.8938818411 3.2543402062
N 18.2518624900 7.0804929218 4.1046566978
N 22.2560992675 4.7525154276 9.9625570368
C 22.2561928135 3.4429456098 9.8945900060
N 22.8754648948 2.6526666798 10.7382836380
N 21.2347138340 12.1069465038 -10.0529327882
C 22.4928546595 12.4404165039 -9.8984500132
N 22.9708506475 13.6611115839 -9.8457334099
N 21.3074181898 13.0875373821 2.7765593732
C 21.9987876184 12.5304455423 3.7395646762
N 23.3081493295 12.4541210191 3.7696363110
H 8.0735394120 7.7662933920 -2.0677356887
H 10.4565053551 8.7098070494 -3.6041153548
H 10.3906874310 7.8046941599 -2.0952926728
H 6.8383548615 8.7640765673 -3.7634776031
H 8.2818263479 9.2688114612 -4.6407425119
H 14.3064560995 13.1445454234 -4.2455631235
H 13.7845466082 11.4161435381 -1.8676987840
H 15.3124786623 11.8448468812 -2.6397789366
H 11.7307925684 12.4216652587 -2.9081606490
H 12.0109026291 13.4324491074 -4.3109358686
H 12.2425236895 13.1285635937 2.6251767243
H 9.7066634830 8.8792787410 2.3831633946
H 15.0682888159 12.9717008048 3.6101962496
H 14.4308358631 13.8026440730 2.2180168369
H 11.7103638577 11.7763367521 4.3910803054
H 13.3700121245 11.6907437966 4.9932596593
H 9.6564458983 7.4435675737 5.0004271873
H 11.0458700306 7.9559083822 4.0495323360
H 7.4172440596 7.9239020395 4.0467491228
H 7.4043030549 8.8055248895 2.5181589003
H 16.9893275823 16.6013920588 -1.9920364031
H 19.2800884446 17.6285855996 -3.6129869592
H 19.2996989370 16.7024272728 -2.1107410053
H 15.6628615713 17.5779752414 -3.6373033211
H 17.0494302326 18.1521422374 -4.5464319781
H 18.5975058413 17.7567792010 2.3644168360
H 18.4521253853 16.3187926310 4.9781191128
H 19.8766955435 16.8626834543 4.0965900408
H 16.2609603652 16.7219998408 3.9114225106
H 16.2890238011 17.6031924070 2.3835696463
H 9.4088400146 17.7261544775 2.2780885838
H 8.5121058379 15.6076896817 4.1817578618
H 9.3071082451 15.4507954854 2.6160076279
H 8.0766194499 17.9346037932 4.9452282079
H 8.5891759538 19.2215356046 3.8708779650
H 9.8202153881 16.3198409803 9.1906967793
H 8.8605759641 18.7218476771 10.6902713134
H 9.7394703264 18.6300408064 9.1721071587
H 8.8743652160 15.0918180006 10.9120241820
H 8.3571293844 16.5390477766 11.7847048175
H 21.4484024467 12.1007748954 4.5792797382
H 23.8904828870 12.8478864302 3.0284399870
H 23.7630742955 12.0092549501 4.5718952889
H 20.2841566500 13.1078089006 2.8394933385
H 21.7617495733 13.4927464242 1.9543808912
H 23.1252321485 13.2308576411 9.2280853437
H 22.9810999699 11.8224294698 11.8566607314
H 20.7743345117 12.3569979488 10.8466247180
H 20.8183122519 13.2164711253 9.3099018449
H 12.4725382153 3.2427800128 4.5855998497
H 15.0221537037 4.0009036531 3.2228053169
H 14.7860011198 3.1413566484 4.7362673692
H 11.4336525784 4.2839989949 2.7957938814
H 12.9656963458 4.6834691941 2.0150298190
H 17.1343235458 7.4501108033 2.4152156536
H 18.7651407088 7.4153241572 4.9198789723
H 18.1793268720 6.0654339376 3.9754918987
H 18.1765271124 9.6935978890 4.0947248968
H 17.2239290177 9.7513561492 2.6134309459
H 18.5517037544 7.3809475398 9.0774634189
H 14.3663909894 4.4612580018 9.1711815182
H 17.5847581203 9.8759249451 10.4165660485
H 18.3742410022 9.6687127998 8.8664693960
H 17.7711188009 6.2711542807 10.9477878932
H 17.2438262634 7.7636143846 11.7368457028
H 14.1702543684 2.9409340060 11.7362139740
H 15.6093959722 3.4479422472 10.8565487886
H 11.9845887788 3.5011302836 10.6985364438
H 12.0524179143 4.4054647151 9.1933220968
H 17.2037651130 16.5018310097 11.4592128818
H 19.4523028390 17.4593986289 9.7393659019
H 19.5024114697 16.5586289122 11.2567872635
H 15.8249154376 17.4618222489 9.8472268846
H 17.1844784392 17.9706496587 8.8578218924
H 8.2768688837 7.6866467963 11.3432174147
H 10.5862415140 8.6428987148 9.7046373202
H 10.5842166520 7.7319496489 11.2116545752
H 6.9597844099 8.7011052919 9.7058229008
H 8.3610572674 9.2149226653 8.7781353073
H 14.0836447453 13.5013282700 9.1926244054
H 13.3139502132 11.0697409049 10.7465268664
H 14.0959676201 11.1975245876 9.1761618323
H 12.8158559276 13.2436325098 11.8819958240
H 13.2122981893 14.7013008942 10.9713628409
H 7.6941247352 17.5824499273 -4.2703022147
H 10.5385281323 17.5382906738 -3.3217794047
H 9.8450720341 18.3364395899 -4.7074006411
H 7.2294688229 16.2239936204 -2.4970237237
H 8.8872469918 16.1980962860 -1.8995271066
H 23.1001807357 13.1930103212 -4.3109553376
H 22.4959609440 11.8151185461 -1.7315745809
H 20.4846621134 12.4181165365 -3.0897827455
H 20.8114834149 13.2430900412 -4.6032937198
H 16.5316273978 8.6694100140 -4.0739712957
H 14.1187082969 4.5592977653 -4.3404878380
H 19.3334770870 8.5971268828 -3.0130356599
H 18.7052241232 9.4099012834 -4.4213012508
H 15.9930111899 7.2968259401 -2.3299983069
H 17.6378723701 7.2433205833 -1.6899680522
H 13.8759963699 3.1111944751 -1.7389803021
H 15.3327217717 3.5824235323 -2.6131606408
H 11.7071443803 3.6606191216 -2.8243683489
H 11.8119229089 4.5441759704 -4.3457755357
H 21.5595063460 3.0030386392 -4.3964950424
H 23.1925243499 2.7743596378 -1.8984546551
H 22.5597548510 5.1210507655 -2.5339426378
H 21.6105799298 5.2785703823 -4.0095807641
H 21.0573359824 4.2964644846 2.6827129312
H 23.9116459925 4.0834271870 3.5756400740
H 23.2435826678 4.8900636102 2.1838629517
H 20.5438638689 2.9968778790 4.4927926114
H 22.2192478529 2.8704411416 5.0430061455
H 21.6972662803 2.9785261575 9.0783277391
H 23.3933994716 3.0180996044 11.5374831775
H 22.7505225273 5.2573168611 10.7021959605
H 21.7407676377 5.2885608031 9.2588800963
H 24.4032136177 12.2837382320 10.9180300288
H 24.0604358315 12.2446880207 -2.4367308838
H 22.6136594875 1.5067102019 -2.9509123096
H 22.8310594613 1.6353281671 10.6174077275
H 18.7714324999 17.6865994742 -11.0244888244
H 17.7216519415 16.4804648776 -8.4887730725
H 19.3789415168 16.6300286809 -9.0734389818
H 15.9431371207 17.4177773801 -10.0592571144
H 16.5480911296 18.1460341539 -11.5128082286
H 11.9678978156 13.8284386223 -9.7545810169
H 9.5133179164 8.9496260335 -11.1411177466
H 14.8524083362 13.0230323597 -9.8147051084
H 14.1126373029 14.6102125675 -9.7844052278
H 11.4526658137 11.6197838923 -9.7508455268
H 13.1132340804 11.0623188195 -9.7755885120
H 9.3692094428 7.6172355040 -8.4691922880
H 10.7789306785 7.9151565503 -9.4786072749
H 7.1884947424 8.4093534783 -9.3408190678
H 7.2194156625 9.2195586593 -10.8958528296
H 8.9112944543 17.4393671495 -11.5656864942
H 9.1586252494 16.1609732125 -8.8726961426
H 9.9136239749 15.7183917935 -10.3945807004
H 7.6908592147 18.2171688266 -8.9441207617
H 7.4770208863 18.9212492926 -10.5303112493
H 20.7479713862 5.1087136825 -9.7500146670
H 23.6645370486 4.4131351260 -9.8030902710
H 22.8607770235 5.9700945902 -9.7973476783
H 20.3262394629 2.8714341217 -9.7164802935
H 22.0100625150 2.3958472416 -9.7346347326
H 23.2103242543 11.6255632621 -9.8031372085
H 22.3953696101 14.5070316597 -9.8991982213
H 23.9730173536 13.7765666949 -9.6900577872
H 21.0047961281 11.1114389809 -10.0769193635
H 20.4685356684 12.7785473761 -10.1347151908
H 14.0135564018 2.9903978933 -8.9633084084
H 13.7343097947 5.2619320824 -10.8836784466
H 15.1709505995 4.6463134413 -10.0787722093
H 11.7257878346 2.7147783974 -9.2621282714
H 11.6144218899 4.0061971458 -10.4343930527
H 18.0912526417 8.7283157726 -11.2294249374
H 17.2116873864 7.0616820129 -8.8925517059
H 18.0685722970 6.5609251952 -10.3319697037
H 16.5728620390 9.4625498643 -8.7584226003
H 17.1199412403 10.4931765090 -10.0467259680
C 4.3227103381 12.2526414928 -16.0073364212
C 4.3343389982 12.0528812777 16.6982008509
N 5.0363257395 11.5951793445 -16.8991027425
N 5.5996915726 11.7528243996 16.5323362171
N 4.6020032199 13.4487850630 -15.5590763511
N 3.8223236020 13.2606847804 16.7223915327
I 4.2604352692 8.1496812341 -16.5091988458
I 4.9782524003 8.2270026471 16.7180193541
N 4.6087386088 4.5948761339 -15.5287183437
N 4.4835039567 4.6148958980 16.1908911559
C 4.3850083859 3.4014120954 -16.0148175006
C 4.4482231624 3.3736380246 16.6161057002
N 5.1369524736 2.7977007343 -16.9126602331
N 5.4894584298 2.6882590450 17.0359850071
I 4.4129319039 17.0326819454 -16.5383184154
I 4.6724563766 16.8608446408 16.9334938880
I 8.5594097199 3.9677869961 -16.4715421051
I 8.9143882311 3.9534814107 16.6943175861
N 7.9805532699 0.3688994147 -16.2752617261
N 8.5073223167 -0.9697025061 16.2898846717
C 9.1928287075 -0.1119332450 -16.4116218289
C 9.6910228526 -0.8086688134 16.8265354684
N 9.5292115725 -1.3795697805 -16.4462459806
N 10.3208056787 -1.6833167319 17.5821829877
I 8.5106067949 12.7289097051 -16.4591381705
I 9.4029434658 12.4786159228 16.9371009679
N 8.0325714929 9.0660247908 -16.3059040901
N 8.5343140667 9.0053198484 17.2514812090
C 9.2836526532 8.7004766709 -16.4687008683
C 9.7515453861 8.5606636971 17.4339202720
N 9.7363153797 7.4700907647 -16.4943329956
N 10.1292104312 7.3111407313 17.5780398542
I 13.2778809390 8.2188013946 -16.4869154219
I 13.5709227690 8.1559299573 16.8710204638
N 13.9615519143 11.7028800649 -16.9040673562
N 14.4486385351 11.6238543272 16.9208695481
C 13.1527243907 12.2838133774 -16.0425534265
C 13.3035117608 12.2179144792 16.6750435851
N 13.3048579804 13.4916176752 -15.5617116048
N 13.1536847915 13.4820763230 16.3560924129
I 17.4409453408 12.7595222145 -16.5686374997
I 18.0003542574 12.5444539639 16.7530280114
I 13.0441641954 17.0926352713 -16.5438749715
I 13.6399544313 17.2738511369 17.0362739300
N 13.3071999990 4.6830179668 -15.6095347461
N 12.5007912355 4.6284404421 16.5296158709
C 13.0903741142 3.4670231203 -16.0395191792
C 12.9706727299 3.4189276959 16.7240839664
N 13.7997558239 2.8529740188 -16.9651660636
N 14.2349491644 3.0734894781 16.7400570050
I 17.3207250368 3.9090695003 -16.6030020387
I 18.1065065567 3.7645214574 17.0199958300
N 16.8524745416 9.1856557279 -16.3415711694
N 17.3286103491 7.7781142640 16.3569434043
C 18.0751897370 8.7241526000 -16.4491856302
C 18.5574868376 8.0122996942 16.7440941386
N 18.4348387569 7.4627924217 -16.4701872216
N 19.2798909241 7.2177100751 17.5072786532
N 16.8893257729 0.2182863485 -16.4738039085
N 17.2285455029 0.2807627212 17.2735229190
C 18.1386432001 -0.1668442430 -16.6109360087
C 18.4449848827 -0.2008981516 17.2223090648
N 18.5748446983 -1.4033260911 -16.6040701822
N 18.7997612431 -1.4606264295 17.1311156470
H 16.7420506274 10.2045463256 -16.2911629791
H 16.8962437555 8.4116267730 15.6725486557
H 7.8865569531 1.3880289960 -16.2066428351
H 8.1610794824 -0.2676286578 15.6222840405
H 7.8468601415 10.0695536980 -16.2252669977
H 8.4361394204 10.0185704344 17.1117695351
H 16.7140274346 1.2252374263 -16.4157584858
H 17.1460526480 1.3045858597 17.2737714970
H 4.0061150642 13.8633637257 -14.8249333663
H 2.7991826686 13.3330286197 16.7667783681
H 3.9883299555 4.9635134321 -14.7942433744
H 3.6539925835 5.0265822111 15.7491924193
H 12.7318189786 5.0567696169 -14.8389718559
H 11.4851152430 4.7272370509 16.4384096507
H 12.6619777774 13.8260798865 -14.8321379226
H 12.2355817605 13.8032308207 16.0395505744
H 16.1451014669 -0.4227872759 -16.1846895495
H 16.3685804898 -0.2701186844 17.1614678057
H 18.8834969959 0.6156895446 -16.7642912466
H 19.2594677426 0.5261152708 17.2673534057
H 19.5902165131 -1.5414613801 -16.6555826151
H 19.8057604599 -1.6397286215 17.0392554544
H 17.9817757357 -2.2219673334 -16.4278401962
H 18.1547455990 -2.2430133852 16.9938762695
H 7.1528833545 -0.2132593418 -16.1135033194
H 8.0204975065 -1.8694295782 16.2755463700
H 10.0045538231 0.6095196972 -16.5185421535
H 10.1920566663 0.1453230371 16.6514531994
H 10.5287802059 -1.5927558171 -16.5119564491
H 11.3037470717 -1.4806551519 17.8025954436
H 8.8780195305 -2.1514137031 -16.2802338527
H 9.9915453631 -2.6542556431 17.6587092305
H 14.0951156545 5.2516845646 -15.9181992546
H 13.0964626542 5.4239945517 16.2822787716
H 12.2442828215 2.9260295518 -15.6041193241
H 12.2435257384 2.6259233832 16.9095812509
H 13.6108285983 1.8535753082 -17.1188359608
H 14.4294277452 2.0691296177 16.8351684392
H 14.7043525541 3.2332809597 -17.2615199215
H 14.9875165014 3.7057048137 16.4539982091
H 16.0280244356 8.5953322341 -16.1914731202
H 16.8751047101 6.8729370540 16.4887317782
H 18.8751765810 9.4604565575 -16.5417301295
H 19.0031687434 8.9589009210 16.4323479498
H 19.4402922837 7.2651404047 -16.5149576397
H 20.2775885801 7.4390568103 17.6004852351
H 17.7900338725 6.6806534087 -16.3324297180
H 18.9781807453 6.2496512259 17.6778323972
H 5.4521564455 5.1309683460 -15.7367988902
H 5.3604636479 5.1086335505 16.0205921150
H 3.4981371015 2.8703223518 -15.6547535490
H 3.4708087078 2.8888130201 16.6423654378
H 4.9385087428 1.8071695628 -17.1083102919
H 5.3630926686 1.6897476591 17.2369659652
H 6.0599365666 3.1793660142 -17.1539731628
H 6.4497742428 3.0513328343 16.9590290042
H 7.2926278952 8.4131307397 -16.0346636609
H 7.7033889410 8.4182209120 17.1175654414
H 10.0153727775 9.4967261447 -16.6131030663
H 10.5424607281 9.3139055881 17.4784557839
H 10.7519941026 7.3460618798 -16.5706437758
H 11.1426857021 7.1562398823 17.5929203584
H 9.1544809183 6.6407326543 -16.3316693446
H 9.5170555225 6.4985167128 17.4253737479
H 14.1445097056 14.0534732756 -15.7169855542
H 13.9500683955 14.0648755318 16.0728701222
H 12.2747275857 11.7207720109 -15.7127813535
H 12.3943416730 11.6206990974 16.7665835698
H 13.8040892610 10.7044468629 -17.0935399292
H 14.4335668152 10.6095718462 17.0783279950
H 14.8860392631 12.1049102789 -17.1102651355
H 15.3609487224 12.0812446709 16.8046329792
H 5.4591528610 13.9446578371 -15.8032450580
H 4.3668983279 14.1083742828 16.5362562973
H 3.4219954109 11.7684634152 -15.6169945513
H 3.6493873836 11.2171118860 16.8538024139
H 4.8080997538 10.6040944551 -17.0589802949
H 5.8307276437 10.7573200145 16.4514967543
H 5.9656897095 11.9380376944 -17.1645493587
H 6.2952921744 12.4451611245 16.2392636824
426
ATOMIC_POSITIONS (angstrom) (c) E=-14583.22318897
C 8.9850331214 17.2013262656 18.6806448302
N 10.1492379365 17.8059112770 18.7067148151
N 8.3844171324 16.6734142901 19.7182208594
I 4.9475461314 16.6393056410 18.5259987065
Pb 4.7797544110 16.8711795094 22.9515713485
I 6.9480127209 14.4980957072 22.3208978075
Pb 9.3629550221 12.3899700993 21.8242052228
I 9.1254340678 12.3592339467 18.7219937321
Pb 9.2152654359 12.4736481231 15.3573108738
I 7.6753503039 15.3519477749 15.2497566945
Pb 4.8238640498 16.8120768471 15.3871288435
I 4.8077113993 16.9822989173 12.0174082308
Pb 4.7074535230 16.9893997936 8.7990917219
I 4.7728803294 16.8181468344 5.4655400276
Pb 4.5581843423 16.9935706696 1.8012731433
I 4.2610542294 17.0193403560 -1.2195551902
Pb 4.3762710770 17.2277405233 -5.1828730814
I 6.3048821140 14.5759241211 -4.2123795807
Pb 8.7323988608 12.5313535532 -4.2340860226
I 11.2923513282 10.6849859126 -4.9101784893
Pb 13.1938886113 8.2577155756 -4.2715288722
I 15.7200256331 10.0290503959 -4.9099559611
Pb 17.4370029230 12.7897018578 -4.7298812825
I 19.9091685522 10.7460494629 -5.6703021621
I 6.4488098161 14.2661245768 9.0073850851
Pb 9.0811152390 12.4284438606 8.6693647386
I 11.8431803821 10.8425746425 8.5715302718
Pb 13.5209621563 8.0905105296 8.7453539222
I 10.7413413459 6.4939640428 8.6956542602
Pb 8.8637031921 3.8363599865 8.4748736491
I 11.6006225329 2.1871135404 8.1817860138
I 7.2400446748 9.8382569295 8.5002109715
Pb 4.3797033656 8.2837606715 8.6736446352
I 4.4462638704 8.2640203476 4.9887096288
Pb 4.4235997147 8.4004720377 1.7398382543
I 6.1532136380 11.1189252076 2.0696390572
Pb 8.9254075093 12.6955103440 2.0634653798
I 7.3713448301 15.4387227025 1.7523541667
I 9.2793461246 12.2137855966 12.0498679576
I 10.6757594588 15.2759105473 8.6052798757
Pb 13.2726934855 17.1571023676 8.4926447477
I 15.1650793107 14.5843240757 8.3066559845
Pb 17.7594976841 12.7281366167 8.5134344899
I 19.6311992783 15.3040675378 8.6409525346
I 8.9981042157 12.6196849248 5.4245292140
I 6.1299337036 5.5789449405 8.0838277284
I 4.2969062210 8.3698389343 11.8197644106
Pb 4.5419987974 8.2228335873 15.1084392718
I 6.4002170813 10.9034891588 15.4250483942
I 7.3160315664 1.1217247483 8.6451912800
I 8.9556721346 3.9172852071 11.7704129004
Pb 8.9562463958 3.8474457608 15.3515829579
I 8.6928541685 3.9846150239 18.4840106555
Pb 8.9663875758 3.6860590455 21.6360657851
I 11.7912714529 1.8479631891 21.5775790325
I 8.6439499770 3.9355300015 5.0926974681
Pb 8.7633070144 3.9930910310 1.9919718976
I 6.2204093511 2.0924696319 1.5360203544
I 7.2651216521 6.5615407978 14.8769500548
I 4.6650576125 8.3368451317 18.4058559522
Pb 4.7131446910 8.2407968563 21.5387801645
I 6.6570442177 5.7019726113 22.0731313138
I 11.7172050085 5.5153713060 15.3040636619
Pb 13.6784293235 8.0521688659 15.2991768564
I 13.6712934152 7.9139767839 18.8270811761
Pb 13.6494213734 7.8849080148 21.9339362292
I 11.1192279806 6.0947741642 22.5021151051
I 10.8329183198 1.2301361370 15.3343226239
I 6.3489848115 2.0173656466 15.3047077541
I 7.2357127826 10.1160486878 22.7029315728
I 11.9080228341 10.6343181103 22.6219981198
I 11.1143328435 15.1670113276 21.8579225731
Pb 13.7146556731 16.9773056398 21.5252191284
I 15.2085420644 14.1847084330 22.2951383719
Pb 17.7885324510 12.6991570025 21.5225216989
I 20.6526255030 10.8972388935 21.8595028980
I 15.7259759862 5.6157143417 22.6459330299
Pb 18.1516688307 3.4914723022 22.1377964632
I 20.1588753567 6.2560428452 22.2450342503
I 16.3977477727 9.8782227524 21.8953446709
I 13.8587600254 17.0704749701 18.4503052968
Pb 13.4035069684 17.0347867119 14.9440577376
I 13.1584757375 17.2798189918 11.7741936964
I 16.2500231569 15.5020426493 14.8106329281
Pb 17.7857940604 12.7328385429 15.1627165119
I 17.8655841969 12.7383699838 11.8179279888
I 11.8934462375 14.2993200477 15.4646008647
I 20.6542127427 14.1942677428 15.2631410938
I 15.1252032677 10.9607404709 15.3098404511
I 19.4222158234 9.8919403550 15.1690160681
I 17.5753257941 12.9739973256 18.4129101890
I 19.7327115226 15.0924252259 22.7063214173
I 10.9329739452 9.8192705801 15.7485076944
I 16.2091374684 6.2400605805 15.7789778987
Pb 17.9696891683 3.5623090592 15.4426596984
I 20.5774823213 5.5740434370 15.6890919255
I 13.6527542597 8.1054909265 12.1140737746
I 18.0793330029 3.4776463607 12.2905271670
Pb 18.0174475836 3.6616445923 8.3922680502
I 16.0192215025 1.1564605606 8.4407364953
I 18.1188568172 3.4700537234 19.0328742990
I 19.8659267547 0.9979993934 15.7195264025
I 15.2281101621 1.9967779974 15.5279984150
I 20.5734767045 1.9451484044 8.8848573612
I 15.3306836791 5.4542345682 9.1208986758
I 18.0155452178 3.8982369042 5.2874247453
Pb 17.8608872721 3.8365205986 1.9299860211
I 19.6027986680 1.1305645573 2.3528349434
I 19.4500461537 6.5262819534 8.6728087819
I 16.1180587908 9.9839900817 8.6862860320
I 13.6393187267 7.8998963914 5.4670819025
Pb 13.3920302194 8.1249233909 2.1193130551
I 10.7400184935 9.9625683018 2.3405452093
I 17.5708219586 12.6465275348 5.1291493472
Pb 17.6282186429 12.7775748637 1.9140397207
I 20.3738957447 14.3982363288 1.8566705261
I 20.4408003423 10.9488244762 8.1499206844
I 16.3165672976 0.9831423296 22.4383470147
I 20.8189369679 1.9797499416 22.9601814479
I 7.4622548902 1.2074916353 22.6889130012
I 4.6278911854 8.7026910074 -1.6823191080
Pb 4.2839984400 8.4511733092 -4.7496260143
I 6.9047885916 10.2986103908 -5.6876241857
I 7.0693842805 6.6440284783 1.4049536124
I 6.3160149054 6.0346797658 -5.5514090690
Pb 8.7808224880 3.9946993713 -4.8607339612
I 11.2233919696 1.9157486437 -5.4430064057
I 6.9088776095 1.3752546962 -4.7626857872
I 8.8423605366 4.0916252194 -1.7790089307
I 10.8920424897 6.3362541925 -5.3827072308
I 11.5958596681 5.5204852009 1.8597077874
I 10.5554629468 1.3285120027 1.3739665851
I 8.9682241785 12.0517957959 -1.1400485381
I 11.5426224806 14.5718942663 1.5740951604
Pb 13.2396679176 17.2690534482 1.7978327822
I 15.8858195628 15.4338284510 1.5791937819
I 10.7551826445 15.0045477569 -4.5864953853
Pb 13.1119168654 17.3096716232 -4.6055979052
I 15.0264407465 14.6774426397 -5.4719735671
I 13.0909799488 8.1734669460 -1.1269226398
I 16.1866374740 6.5599890815 1.7050289687
I 15.0420415947 10.8960151301 1.6785891098
I 15.2179625735 5.6750326127 -4.2821076064
Pb 17.6548182942 3.6049563746 -4.4050566851
I 20.2075157983 2.0675958505 -5.4400375973
I 17.9377145252 3.1597557603 -1.2892657661
I 15.0911590550 2.2255090608 2.0592987790
I 20.4922243753 5.6479555176 1.4472381839
I 19.6705250449 6.2342735959 -4.6130353469
I 15.7561241352 1.2716817665 -5.4230204665
I 17.5234486227 12.8315130221 -1.5928579450
I 19.3959234089 10.1152940711 1.2794039543
I 19.4351228582 15.2011559113 -5.1148111932
I 13.2710754016 17.0429873240 5.1337008928
I 13.3977234778 17.4472744019 -1.5025407200
N 13.9824237550 13.2041403293 -2.3451058757
C 12.8326360397 12.6828997471 -1.9911482820
N 12.6191885764 11.9683625366 -0.9127873343
N 18.8402399792 16.9149174280 5.5128807624
C 17.5290281401 16.9569033448 5.5053939048
N 16.8073042968 17.5533606706 4.5879358095
N 14.3205514781 13.2372146323 11.5311305933
C 13.1219756365 12.7356455604 11.7120175363
N 12.7824279091 11.9136596053 12.6721315175
N 8.0152905075 8.2808635180 11.6757171963
C 9.3273524010 8.3011775738 11.6747109870
N 10.0850518806 7.7948705786 12.6164692616
N 8.0827759740 8.2292719638 -2.8055156073
C 9.2618344766 8.2117309578 -2.2313929313
N 9.4892799875 8.0053264567 -0.9576561566
N 21.1765256249 12.8605472853 4.9807201199
C 22.4856400191 12.8314672498 5.0471066953
N 23.1736248751 12.2312481579 5.9863729507
N 18.0038640744 9.1721715320 18.5648374556
C 18.1166789556 7.8626910649 18.5672900872
N 17.7244676724 7.0836359338 19.5444486614
N 19.1457037728 16.8005321873 19.5977839602
C 17.8876890014 16.8898030728 19.2349801876
N 17.4559678092 17.2841742888 18.0626391341
N 14.4583374992 3.6371181083 12.4168640738
C 13.1534913583 3.6629049874 12.2859253637
N 12.5168467975 4.1927689135 11.2701690259
N 12.3217438460 3.9381345073 5.0118381262
C 13.6302982566 4.0050301293 4.9787627346
N 14.4324008743 3.5010138405 5.8860323637
N 18.6420900946 8.6748732660 4.4900934111
C 17.4476129587 8.3089180414 4.8849204674
N 17.1763423121 7.6383309929 5.9767525820
N 14.2876518006 3.9642193126 -1.0861266404
C 13.0112564934 3.7751147271 -1.3260859579
N 12.4039045009 4.1155083937 -2.4367240206
N 12.5242768377 3.9407222376 18.5017353295
C 13.8346543035 3.9261766899 18.5883643152
N 14.5082311209 3.4218475490 19.5931922476
N 21.2680590621 12.6857246136 18.5445971208
C 22.5809735366 12.6753787001 18.5556351166
N 23.3164633473 12.2354060909 19.5459201042
N 9.9938144800 8.1078048333 5.5548825169
C 8.6843369259 8.0881552128 5.4720006167
N 7.9930049870 8.6370380562 4.5033875100
N 10.0293427035 7.9238362642 19.5878027949
C 8.7722013547 7.9728486664 19.2155720991
N 8.3352197759 8.4741100863 18.0854284302
N 21.6323615982 3.1866400865 12.8379237062
C 21.8989400945 3.9026530008 11.7758716109
N 23.0930069387 4.3000409703 11.4043264115
N 8.2984134714 16.4259260374 5.9664392485
C 8.5786720697 17.1866200518 4.9380219558
N 9.7748134170 17.5992416760 4.5946926089
N 16.9236019169 17.2158348201 11.5494490340
C 18.2366763705 17.2353038003 11.5714628823
N 18.9769578699 16.7247601018 12.5244691279
N 21.5968285176 3.1039228452 -1.1780692733
C 21.8376988347 3.8589343607 -2.2227831456
N 22.9854430376 4.4268493939 -2.5024052545
N 16.8869786585 17.0722962716 -2.5338212606
C 18.1014190924 17.0108223733 -2.0419450915
N 18.4104610659 16.6952047523 -0.8084525693
N 12.8021040872 13.5476381596 18.9150338963
C 13.3860836630 12.3984367979 18.6776995953
N 13.7341875275 11.5233307070 19.5905813970
N 7.9612098305 17.9696751004 -1.5000113101
C 8.7667187221 17.0883039942 -2.0377905222
N 9.5431572194 16.2519532073 -1.3889426358
N 16.8064962432 9.0383535196 -1.5267843828
C 17.6321246717 8.1764386933 -2.0688936988
N 18.4353695794 7.3660761916 -1.4223540495
N 12.4931932366 13.0438380566 4.7005544291
C 13.7273945864 12.6550234134 4.9077027475
N 14.1156973952 11.8339616102 5.8518947829
N 22.0958668380 4.6268596668 4.5692285351
C 22.1312682382 3.3271415185 4.7509122287
N 22.6577233599 2.7251371964 5.7885481016
N 8.5333039950 18.0909775412 12.4927992664
C 9.0633811468 17.2205740370 11.6703990710
N 9.1152041105 15.9272864743 11.8801405209
N 17.6802883958 9.0960958251 11.8429281800
C 17.7181089449 7.7848187128 11.8403494704
N 18.2739791877 7.0534142506 12.7749808251
N 21.8355997696 4.6232990785 19.1615586350
C 22.2377438197 3.4171271062 18.8359283496
N 22.4013372670 2.4236306143 19.6763338575
N 21.0950505399 13.1624086411 -2.2895847534
C 21.7517609681 12.7012664244 -1.2518250503
N 23.0362483743 12.8696791135 -1.0499703688
N 21.3884119528 13.0685971446 11.2235291249
C 22.0644282475 12.5065658834 12.1950760856
N 23.3731348359 12.4774365516 12.2738216224
H 8.1348412918 7.5795889909 6.2666312905
H 10.5698193637 8.5767407525 4.8531609853
H 10.4502081067 7.6554746549 6.3524906525
H 6.9698331961 8.5833798865 4.5204613777
H 8.4519595174 9.1051562646 3.7182955298
H 14.4992957211 13.0456809062 4.2426391437
H 13.4746337596 11.4588711406 6.5602245286
H 15.1145120595 11.6465064420 5.9484941385
H 11.6946483959 12.7147033503 5.2498464100
H 12.2806140410 13.6403797516 3.8936082557
H 12.3424800333 13.0283440983 11.0060405722
H 9.8212873484 8.7687425570 10.8214339704
H 15.1269399313 12.9829670554 12.1046005060
H 14.5118488308 13.8012468233 10.6956898368
H 11.8019827688 11.6321733058 12.7376764809
H 13.4394073844 11.6059026828 13.4006665299
H 9.6884460983 7.3619437750 13.4524720379
H 11.1068521369 7.8424559301 12.5279025829
H 7.4826717400 7.8541258919 12.4383120764
H 7.5132327415 8.7213602711 10.9007417246
H 17.0026006058 16.4592093524 6.3231206212
H 19.4000751923 17.3666345236 4.7862060621
H 19.3209645616 16.4391224401 6.2820162015
H 15.7852555542 17.5233325021 4.6534795915
H 17.2346764635 18.0188153585 3.7847115929
H 18.7485860801 17.7135336480 10.7329318361
H 18.5605701331 16.2852229764 13.3477977165
H 20.0020730221 16.7739906846 12.4506702881
H 16.3772589457 16.7857774455 12.2988312825
H 16.4324942633 17.6531879331 10.7656516412
H 9.4838462212 17.5935807365 10.7355065826
H 8.7327697466 15.5010892971 12.7297324482
H 9.5411208952 15.3308653310 11.1712237227
H 8.1264167274 17.8173430177 13.3871954845
H 8.5507101112 19.0879922682 12.2559630466
H 8.4802184452 17.1220279879 17.7141156600
H 10.6649316784 17.9893312797 19.5740362103
H 10.5262564558 18.1839962247 17.8316572190
H 7.4497086670 16.2775636408 19.6059207335
H 8.7942924080 16.6613334316 20.6541756525
H 21.5006783581 12.0310756482 12.9995902288
H 23.9663245635 12.9144785922 11.5659592962
H 23.8128418568 12.0168824335 13.0772007481
H 20.3650340078 13.0608287160 11.2541242924
H 21.8570972510 13.5223843342 10.4359682236
H 23.0928640792 13.0519196446 17.6685833260
H 22.9014171725 11.8943025649 20.4172231238
H 20.7255181868 12.3193305220 19.3283348451
H 20.7789840654 13.0734207581 17.7342818714
H 12.5580788449 3.2138422755 13.0833156795
H 15.0823536903 4.0407473363 11.7169279805
H 14.8681158342 3.1931618414 13.2460788082
H 11.4933239341 4.1775731923 11.2548857792
H 13.0166196381 4.6145209200 10.4840393855
H 17.2524581876 7.2664012765 10.9986462034
H 18.6961804108 7.4682165414 13.6072907538
H 18.2543629558 6.0312219926 12.6954882327
H 18.1026488929 9.6498222597 12.5903591627
H 17.2266210574 9.5835690346 11.0655860631
H 18.5764580905 7.3940704638 17.6938017857
H 14.3999138378 4.3687193917 17.7646793066
H 17.5694086912 9.6715533653 19.3464898575
H 18.3333649484 9.6962526165 17.7536681085
H 17.8439419821 6.0693361986 19.4607688835
H 17.3123420652 7.4479451902 20.4067944225
H 14.0344551467 2.9979476685 20.3962618690
H 15.5322380518 3.4222572914 19.5634517344
H 11.9359891369 3.5256573661 19.2265316928
H 12.0823698016 4.3676552271 17.6830383301
H 17.1384847735 16.6209673733 19.9823770124
H 19.9323679455 16.9872117902 18.9699365130
H 19.3672305227 16.4300998130 20.5315752816
H 16.4459264285 17.3153134926 17.8980106030
H 18.0899135017 17.5834607494 17.3114929823
H 8.0340112676 7.5608613107 19.9098763141
H 10.8027072663 8.2415831160 18.9995808579
H 10.2770892143 7.4706677873 20.4786620153
H 7.3288679143 8.4789826260 17.9024394369
H 8.9659541102 8.8662348467 17.3775540287
H 13.6084099499 12.1560620570 17.6345231835
H 13.4990071971 11.6287693481 20.5835197249
H 14.0996413428 10.6141930975 19.3026267487
H 12.5240900140 13.8634424527 19.8507895398
H 12.5553852154 14.1396925099 18.1191329248
H 7.7373378427 17.5014295693 4.3181404690
H 10.6322627815 17.3330793259 5.0888581425
H 9.8975344493 18.1331895557 3.7267910153
H 7.3133958191 16.2168766411 6.1461181478
H 9.0026312971 16.0971753036 6.6359433717
H 23.0392946308 13.3435323464 4.2587908375
H 22.7140497716 11.7539645582 6.7654036770
H 20.5874252208 12.3906051983 5.6706458744
H 20.7301096022 13.3451232847 4.1951658610
H 16.6013477416 8.5833450088 4.2526543536
H 14.0838090400 4.5143249859 4.1272700213
H 19.5039360406 8.4456134721 4.9944766785
H 18.7554425152 9.1624827050 3.5934066031
H 16.1938968359 7.4417891558 6.1797405323
H 17.8878494336 7.3489207988 6.6577947981
H 14.0810211356 3.0176137312 6.7138275757
H 15.4468818629 3.5796163859 5.7624639835
H 11.8207800128 3.4702953784 5.7724393079
H 11.7882779959 4.3735850038 4.2545951955
H 21.6779583535 2.6998354495 3.9789566526
H 23.0842830382 3.2453227356 6.5578765552
H 22.4831304198 5.2932645742 5.2385956037
H 21.6529167350 5.0035052530 3.7247570918
H 21.0538851641 4.1965836723 11.1510353479
H 23.9530628812 4.0507495158 11.8991268949
H 23.2072026690 4.7951843197 10.5145518981
H 20.6560013679 2.9522563636 13.0259632354
H 22.3515102979 2.8597889814 13.4960845304
H 22.4564781768 3.2284838388 17.7817255260
H 22.1557386760 2.4894214618 20.6734202576
H 21.5887020018 4.8942186401 20.1189004746
H 21.7108234151 5.3219128371 18.4289007354
H 24.3378860063 12.2578268715 19.4543060383
H 24.1969357413 12.2542305128 5.9522557249
H 22.6472876682 1.6993011136 5.8320641142
H 22.6586910415 1.4982816056 19.3167877742
H 18.9294473113 17.2259107411 -2.7199608731
H 17.7094640498 16.4439026290 -0.1025862259
H 19.4034803968 16.6754383209 -0.5553590687
H 16.0432248000 16.9482877767 -1.9659049495
H 16.7432845921 17.3824636959 -3.5004527418
H 11.9833802680 12.8650845309 -2.6529920147
H 10.1250465404 8.3871049977 -2.8759365206
H 14.8491801651 13.0683067053 -1.8163161221
H 14.0699851792 13.6847367194 -3.2501925709
H 11.6677540323 11.6486331056 -0.7258406633
H 13.3483896600 11.7429170012 -0.2268189840
H 8.7485731444 7.7834003954 -0.2814159236
H 10.4609180460 8.0088261696 -0.6371597187
H 7.2012271663 8.1483301443 -2.2868522828
H 8.0106783321 8.4201594837 -3.8059421105
H 8.7975222308 17.0476354342 -3.1298064328
H 9.5807882214 16.1964402945 -0.3711182143
H 10.1344485696 15.6307663698 -1.9442544423
H 7.8546742522 18.1038541965 -0.4943471828
H 7.4093672487 18.5505962571 -2.1377764973
H 21.0160687102 4.0374269631 -2.9201801053
H 23.8340626535 4.2854093057 -1.9470108980
H 23.0992771086 4.9370509832 -3.3886506420
H 20.6473847582 2.7552363883 -1.0390076833
H 22.3028695311 2.8819416883 -0.4673785353
H 21.1914419510 12.1337120840 -0.5057518031
H 23.6121872413 13.3995966793 -1.7091740224
H 23.4726788626 12.4474674397 -0.2269313546
H 20.0807983415 13.0454981220 -2.3267535937
H 21.5567343155 13.6992882567 -3.0284088154
H 12.4130197228 3.3024073627 -0.5441125474
H 14.8951038617 4.4212835295 -1.7709863098
H 14.6865880012 3.6202954557 -0.2098768976
H 11.3927707348 3.9846117762 -2.5086476485
H 12.9053818582 4.5436111300 -3.2209505873
H 17.6558244129 8.1305496518 -3.1609637825
H 18.4879521452 7.3212937921 -0.4047996637
H 19.0410956175 6.7606890259 -1.9813547155
H 16.7139938366 9.1735631149 -0.5203201898
H 16.2460426621 9.6153282935 -2.1564705563
C 4.9511390537 12.8665203550 -7.7264279010
N 3.7658571976 13.4042892192 -7.5923063357
N 6.0106627533 13.5005453961 -8.1891537817
I 4.7476638348 16.8875250422 -8.1390283374
N 5.3225028608 12.5307692896 24.8128967122
C 4.1145743129 12.2824210021 25.2548580454
N 3.3490728530 13.1649955708 25.8629334334
I 4.9578034815 16.3659532881 25.8689506228
H 3.0401316579 12.8541347673 -7.1194958389
H 2.4053854336 12.9133012517 26.1296990740
H 3.6156190075 14.4090235774 -7.7513454013
H 3.6416863210 14.1550759097 25.9448647779
H 5.0741083056 11.8223395475 -7.4260434368
H 3.7205409444 11.2759911613 25.1084360014
H 6.9041881497 13.0222409190 -8.1874813120
H 5.8251139393 11.8263507764 24.2577486368
H 5.9794463758 14.5174439186 -8.3490667147
H 5.7149853671 13.4770818985 24.8197753193
452
ATOMIC_POSITIONS (angstrom) (d) E=-14726.6672652
C 12.6286385187 4.9038918380 19.8295410920
C 13.7139056152 4.1550564584 19.3546883257
C 15.0106199744 4.5471763241 19.7183362778
C 15.2172041902 5.6549145274 20.5380672787
C 14.1280598855 6.3921967389 21.0062228845
C 12.8344821927 6.0155084054 20.6493600887
C 13.4902242420 2.9757736807 18.4348690463
C 13.8143188660 3.2933689538 16.9748495337
N 12.9978907200 4.4495234895 16.4809464338
I 15.6261211627 5.6791608235 14.2610708550
Pb 18.5388675381 3.5627366550 13.6066203514
I 21.0571335493 1.9163546029 14.0833022389
Pb 13.9137733765 8.1034811460 13.2643308790
I 16.5897706972 9.9620952304 13.3526429544
Pb 18.0382287295 12.8285790273 13.0686925064
I 19.9667804423 15.3217347524 13.9238373325
I 11.1610553561 6.6688684188 14.0588725952
Pb 9.2998008618 3.9170794830 13.8180290000
I 7.6437025822 1.1240152239 13.4391514065
I 8.9900879747 4.1747382759 9.9803024403
I 9.4957938571 3.7134248535 16.7876669179
I 12.0696260472 2.2691166259 13.3933342008
I 6.5640940394 5.6778600535 13.2495289595
Pb 4.6475053266 8.2560128162 13.1973088137
I 7.5273342781 9.9971923947 13.8222263827
Pb 9.4237238527 12.4075970099 13.4444491813
I 11.2232738000 15.2954808292 13.9948331704
Pb 13.6394435903 17.0742273139 13.3218841329
I 15.5846764712 14.5888328428 13.9467233334
I 12.2415526933 10.9377963123 13.6394047141
I 19.9937497089 6.5576110985 14.2260032158
I 16.3771732018 1.3300260036 13.9658653411
I 6.8991021897 14.4410017591 14.1089999110
Pb 5.0321829841 16.8066112648 13.3743500136
I 20.7980197533 11.0932778166 13.4132386891
I 13.4859104785 17.0656325996 10.2280678668
I 18.4359805653 3.6707345235 10.4939301995
Pb 9.0326789853 3.9640617207 6.9577277929
I 9.0627042446 3.9833477840 3.3051209166
I 11.8981145794 5.4313073397 6.7827062994
Pb 13.6900347946 8.0386151021 6.8472241135
I 13.8092939957 7.7973444476 10.1683676991
I 10.9224532702 9.7508156285 7.2889622178
Pb 9.2876282556 12.4773185668 6.8076616675
I 6.4459079229 10.9188084126 6.9865915080
Pb 4.5489916698 8.2894955764 6.7201220049
I 7.2472983338 6.5970149536 6.4263251404
I 7.6747217299 15.3071996667 6.8002282152
Pb 4.8786612292 16.8521189203 6.9427846688
I 5.0266544073 16.5945767169 10.2155589207
I 11.8918403158 14.3071592823 7.1021546379
Pb 13.2969488222 17.0602089080 6.4865915474
I 13.0839245428 17.2656463539 3.3577061396
I 9.3636019265 12.2594345050 3.5804295097
I 16.2138138914 15.4992767030 6.4448059751
Pb 17.8615676092 12.8116692879 6.6884855414
I 20.7641039958 14.1961342358 6.8028770200
I 19.4309692397 9.9219711886 6.6042460644
I 15.2122286260 10.9591992532 6.8573646957
I 17.7049709899 13.0859855686 9.9660160200
I 16.2934413447 6.2377437472 7.1803480908
Pb 18.0132808356 3.5804512403 6.9559420651
I 19.8654798805 0.9269312420 7.4080629512
I 4.4888727684 8.3881410035 10.0206513112
I 15.2859244577 1.9430094505 7.0724615712
I 20.6044560410 5.5720663452 7.0819250807
I 18.1417634724 3.4361090240 3.7701649333
I 10.7990202829 1.2175449708 6.9619820761
I 6.4498015485 1.9670062481 6.7870159122
I 9.3298576057 12.5040865201 10.3235481309
I 4.8197467661 16.9835502812 3.6296773550
Pb 4.8124631205 17.0320383774 0.4923452755
I 6.4702008255 14.2671856988 0.5095324580
Pb 9.1678132171 12.4993427337 0.1066395469
I 10.6104967710 15.4146892137 0.1163291697
Pb 13.2725639590 17.1886845687 0.0386197542
I 13.2654757883 16.9883693000 -3.2643134276
I 7.3071101957 9.9209095373 0.0862710554
Pb 4.4434496443 8.3525967650 0.2769340383
I 4.3251383784 8.4229399003 3.4078612355
I 6.2104773788 5.6870581330 -0.2543690352
Pb 8.9562448699 3.9437682325 -0.1393971871
I 10.8179235736 6.6013851602 0.1958370588
Pb 13.5694832807 8.2023516257 0.3205054043
I 16.1964525004 10.0779647640 0.1666637865
Pb 17.8467544847 12.8143787637 -0.0080662772
I 15.2147775115 14.6364856762 -0.1490430397
I 8.7615080215 4.0990012317 -3.2722472405
I 7.3458040800 1.1762066622 0.0800346577
I 11.6851195380 2.2291584650 -0.3698803625
I 11.9675321728 11.0048304750 -0.0114359603
I 9.0039890737 12.7124547381 -3.1025410192
I 15.3706079410 5.5306472589 0.6003542144
I 13.6660534703 8.2186417103 3.5597524787
I 17.9332447286 12.8083273103 3.3916989094
I 20.4959410578 11.0089756979 -0.3365684755
I 19.7203201903 15.4039852885 0.2061079533
Pb 18.0726152684 3.6583351146 0.0976528914
I 18.0626411416 3.7743616032 -3.0520695036
I 19.5521248069 6.5205752053 0.1726015777
I 16.0239064478 1.2110990557 0.1302153700
I 20.6982019523 1.9836738635 0.3558626483
Pb 8.8063155906 4.0661537609 -6.8464814705
I 11.7338745944 5.6056982849 -6.7779910806
Pb 13.4704153242 8.2046551199 -6.3258319849
I 13.6303702434 8.0063540705 -3.1064884696
I 8.8382628898 4.0983090770 -9.9114196430
I 10.8045293929 1.3825639946 -7.2265954491
I 6.3661353238 2.0071778375 -6.8073774369
I 7.2239462116 6.8322381292 -7.0628927850
Pb 4.4181925160 8.3692755930 -6.5529962390
I 4.4963706050 8.3402156703 -3.3688364722
I 6.2205451301 11.0631069420 -6.6422784866
Pb 8.9384499722 12.6693731989 -6.4811602510
I 9.0512443472 12.3720476125 -9.7519416559
I 11.5793193824 14.5819710309 -6.7748009387
Pb 13.3755175165 17.2406907290 -6.5664909349
I 16.0883810178 15.5139113752 -6.6618014253
Pb 17.7736087918 12.8194738895 -6.6157788619
I 17.7630162520 12.8586400666 -3.2897980651
I 10.7673364194 9.9750688996 -6.2474028787
I 7.4926192443 15.4900128078 -6.9247547920
Pb 4.7278423937 16.9635312385 -6.4337155444
I 4.8455906842 16.6080747629 -3.2522312000
I 13.8205770486 17.1772315462 -9.8769587154
I 16.2177824498 6.4786954127 -6.4165172438
Pb 17.9738696660 3.7924476937 -6.3509027489
I 15.2115512522 2.1666504712 -6.4658195360
I 15.2346559251 10.9290440395 -6.9034798646
I 20.6743273863 5.4945752514 -6.6482407404
I 19.6988061387 1.0755313083 -6.0922220533
I 17.9861747181 3.6098617142 -9.7472279743
I 20.6441790993 14.3475653298 -6.9043389447
I 19.3976234592 10.0285413883 -6.9131927292
Pb 8.7710900340 4.0726990523 -13.7080497299
I 9.0007274595 3.8019841280 -16.7039776479
I 6.4098908111 2.0271407759 -12.8340779537
I 11.1055726764 1.2913418570 -13.6535840461
I 7.0638398700 6.6162714494 -13.8660113593
Pb 4.2489040801 8.2700028422 -13.1846463812
I 6.4243226685 10.7604710360 -13.1778543009
Pb 8.9836089993 12.6203518330 -12.9074387127
I 11.6148849229 14.5153942241 -12.8340095882
Pb 13.4545553895 17.1349590483 -13.0315499186
I 16.0485784757 15.2396482007 -14.0839957650
Pb 17.8732868543 12.9341508373 -13.0853649387
I 15.1931630234 11.0481845909 -12.7505198059
Pb 13.5240439888 8.3679264563 -12.8859578515
I 13.4722179589 8.1100604678 -9.8110509091
I 10.9291652347 10.0819166397 -13.6007608770
I 7.2977218661 15.2463984660 -13.5392917260
Pb 4.6424930307 17.0193202672 -13.0407333588
I 11.7028296474 5.6375297892 -13.1414930286
I 16.0351334102 6.2925123698 -13.4731599600
Pb 17.9995185623 3.7222027340 -12.9633709911
I 15.4439874468 1.9083512738 -13.7123548065
I 17.8940512860 13.1336328317 -9.9380505976
I 20.6932857169 14.3094183726 -13.2852781499
I 19.3956355614 9.9985969082 -13.6341554844
I 19.6947707467 1.0883884850 -13.6721299128
I 20.5527521728 5.4444559532 -13.5971678674
I 4.4546310455 17.0567166288 -9.9222159087
I 4.1438529899 8.3041206838 -10.0448500466
N 12.4070999007 4.5407343395 -16.4333281163
C 13.3856388637 3.4453860946 -16.7252356884
C 13.3301207709 3.0344258018 -18.1984506663
C 13.6001817474 4.1804700399 -19.1463898872
C 14.9122901590 4.5611993011 -19.4608968141
C 15.1576839858 5.6429520030 -20.3044040498
C 14.0933603360 6.3676818325 -20.8433835465
C 12.7834302925 6.0013534983 -20.5394409726
C 12.5390160341 4.9118800673 -19.7003677515
N 12.8641712314 11.9788310865 4.2284021640
C 13.2054361647 12.7819871049 3.2525446119
N 14.4042759471 13.2774413212 3.0605943016
N 8.0123799602 8.7753729829 -3.9447458421
C 8.7185117847 8.1952319480 -3.0055587552
N 10.0294654925 8.1651969663 -2.9722412781
N 21.4484238572 13.0412576684 2.7465774098
C 22.1213586654 12.4696583986 3.7143049437
N 23.4299326930 12.3949267210 3.7719709883
N 13.2519933752 13.5499620731 11.0801247444
C 13.6963302472 12.7536426130 10.1403342468
N 13.7779790647 11.4483539256 10.2461681609
N 14.3804227703 11.8741613418 -2.7219379343
C 13.8385030360 12.6250656005 -3.6483797017
N 12.5567037329 12.8739942276 -3.7647511730
N 17.1214336290 7.5204665197 -2.4099626372
C 17.4495030399 8.3191688832 -3.3943654619
N 18.6522130736 8.7875229298 -3.6255475469
N 17.1167911554 9.4058522739 -10.1270404814
C 17.6073544413 8.2283830550 -10.4277218488
N 17.9119988083 7.3002285088 -9.5494088772
N 9.8473192948 17.8968355291 -3.9391190134
C 8.6733025799 17.3786420049 -3.6711301608
N 8.4109532055 16.5545553645 -2.6863750284
N 9.0283781484 16.0585749206 11.0658540236
C 9.4005525136 16.8995614212 10.1307390392
N 9.3660315061 18.2056302785 10.2466971872
N 17.0605836300 17.4395011639 9.7129236034
C 17.7142944238 17.0528637668 10.7822298970
N 19.0192557196 17.0669538541 10.9132352974
N 21.3124183597 12.7217217325 -3.7547316177
C 22.6096221658 12.7025037242 -3.5624264850
N 23.2059055190 12.1843433550 -2.5181516166
N 21.7180562319 3.1422612900 4.3408702088
C 22.0143773537 3.9124888583 3.3236914751
N 23.2138883950 4.3467952626 3.0209489222
N 16.7936294834 17.6651820999 -3.7032838113
C 17.5761830305 17.0948173801 -2.8196669977
N 18.8868956834 17.1024171924 -2.8690689292
N 12.4102914264 4.0198465486 -3.6283484543
C 13.7202580161 4.0195561517 -3.5710337969
N 14.4327643365 3.5047940420 -2.5965036771
N 22.3721375710 4.6406120991 -3.5340134780
C 22.3264100454 3.3337266605 -3.6271404799
N 22.8857475628 2.4999074277 -2.7836606487
N 12.5840344833 4.2036280220 2.7444247373
C 13.1902259479 3.6307444668 3.7537422812
N 14.4925075994 3.5650031433 3.9081521295
N 18.0470435800 7.2611313661 11.1057349948
C 18.2165845826 7.9854299571 10.0261666543
N 17.9664718768 9.2720798750 9.9436731478
N 14.7981474590 3.5273999662 11.0567885866
C 14.0172713516 3.9440232750 10.0870474615
N 12.7073970843 3.8665182308 10.0987735672
N 10.1188829114 7.7555524989 4.1287761139
C 9.3467334491 8.2923488386 3.2159352293
N 8.0351187329 8.2807558328 3.2405353605
N 18.4401414644 16.8957841947 -9.1674382845
C 18.3738102925 17.1690271789 -10.4490460668
N 17.2761173985 17.3375721707 -11.1424712900
N 17.7606610322 9.1440057550 3.2994299112
C 17.7643913408 7.8335936024 3.2501835142
N 18.3064816820 7.0547978887 4.1551596810
N 8.1796460087 8.5138512943 9.6550386805
C 8.8218141653 8.0912278869 10.7188684641
N 10.1254837863 8.1034623820 10.8642030134
N 21.3979548626 12.6269234666 10.0933703528
C 22.7098645369 12.6722549032 10.0859851459
N 23.4735822605 12.2583068873 11.0669728427
N 22.5572128826 4.6955102169 10.1356210957
C 22.4994987395 3.3972620358 9.9628855890
N 23.0820738981 2.5134671880 10.7376061541
N 9.0214664674 16.0065389416 3.4041280794
C 9.0528520194 17.3001893353 3.1841539368
N 8.5943188154 18.2126553591 4.0029177296
N 14.2511637097 13.5009852490 -9.8803497414
C 13.0360868365 13.0167690843 -9.8097378479
N 12.7043289229 11.7487348556 -9.8549183795
N 9.8303674903 16.3478651865 -10.1253103638
C 9.0748734033 17.2320314027 -10.7385986504
N 8.2511439808 18.0669589699 -10.1536096885
N 21.6140390708 3.0503378408 -10.1319112702
C 21.8722435967 4.3369202906 -10.0995684885
N 23.0539633780 4.8845698188 -10.2209629286
N 12.3255103000 3.2271289650 -10.1982178321
C 13.5661750206 3.5297680449 -9.9036714266
N 14.3823063633 4.1939147576 -10.6891928677
N 9.8520644685 7.8445867675 -9.5207678035
C 9.1776525603 8.3364888236 -10.5314573745
N 7.8798319667 8.5325188392 -10.5414196379
N 21.4138613178 11.9638005158 -10.1287827176
C 22.6814775907 12.2854583236 -10.0389597217
N 23.1647209950 13.5047281207 -10.0085466604
N 16.8588065053 17.1847648074 3.1939613646
C 18.1704127245 17.2224583095 3.1827274081
N 18.9390949985 16.7379024425 4.1283407035
H 8.1806005896 7.7073740383 -2.1903688912
H 10.5966117514 8.6040125744 -3.7000249894
H 10.4997157310 7.6911903970 -2.1960237966
H 6.9894297241 8.7466862437 -3.8942863018
H 8.4548693942 9.2114463221 -4.7567758704
H 14.5070654736 13.0764861486 -4.3840616241
H 13.8294802925 11.4553214419 -1.9667471104
H 15.4003636390 11.8012604236 -2.6917435176
H 11.8518232313 12.4924818332 -3.1325613121
H 12.2261887236 13.4438549738 -4.5518441395
H 12.4256300185 13.0605717790 2.5412270726
H 9.8276160428 8.7793493063 2.3665077506
H 15.2129197423 13.0327442710 3.6353958794
H 14.5943774442 13.8276043288 2.2142124830
H 11.8845643569 11.6959166142 4.2937757107
H 13.5206715961 11.6747981468 4.9585739012
H 9.7352440495 7.2978085502 4.9564711629
H 11.1384492363 7.8051559432 4.0230298495
H 7.5123844618 7.8366191171 4.0011892029
H 7.5239691613 8.7439629214 2.4857736442
H 17.1038058299 16.5793456981 -1.9802826394
H 19.3936207599 17.5552450037 -3.6351078457
H 19.4128376539 16.6263842292 -2.1312964982
H 15.7767724746 17.5859997615 -3.6050048601
H 17.1615253341 18.1323219027 -4.5328728227
H 18.6543841047 17.6877864063 2.3213412051
H 18.5456204984 16.3077260386 4.9677501064
H 19.9592217476 16.7885865217 4.0311262587
H 16.3393138363 16.7567005217 3.9646443337
H 16.3443309531 17.6138170926 2.4201250580
H 9.4838780867 17.6353747284 2.2391883130
H 8.6360972033 15.6100213205 4.2673257156
H 9.4117101344 15.3794609271 2.7014998767
H 8.1867940898 17.9861069597 4.9105995417
H 8.6815826714 19.2083975161 3.7582655971
H 9.7572989576 16.4866359338 9.1845240356
H 9.0026032369 18.6579890152 11.0928176010
H 9.6873667674 18.7854619073 9.4695245528
H 9.0893963727 15.0504916936 10.8938001911
H 8.7206176878 16.3715496326 11.9890037746
H 21.5549212210 12.0266151729 4.5352784080
H 24.0274902371 12.8022210529 3.0509817244
H 23.8657605141 11.9390255400 4.5797440782
H 20.4250997563 13.0622517520 2.7929372690
H 21.9178240182 13.4627143483 1.9412385601
H 23.1936577293 13.0740601109 9.1944543760
H 23.0820514795 11.8950079079 11.9410027060
H 20.8907238179 12.2389235742 10.8940859185
H 20.8788561326 13.0033807000 9.2981450831
H 12.5678624823 3.1752815978 4.5261027907
H 15.1410342989 3.9742627602 3.2355019205
H 14.8762747549 3.1040524149 4.7394855163
H 11.5580324588 4.2093995024 2.7181195112
H 13.1049662467 4.6395900206 1.9793338567
H 17.2807245135 7.3579650143 2.3936721021
H 18.7460835469 7.4286288637 4.9968776763
H 18.2635674670 6.0364850743 4.0469525050
H 18.1964560795 9.6593769170 4.0679107800
H 17.3168886592 9.6690625560 2.5406333527
H 18.5874650223 7.4836362440 9.1299994166
H 14.4893372497 4.3852247508 9.2065867039
H 17.5945000454 9.7989348327 10.7394562967
H 18.1639613492 9.7573724539 9.0677549052
H 18.2461968636 6.2570505258 11.0711634462
H 17.7445517864 7.6729795620 11.9921486269
H 14.4264820847 3.1274386408 11.9218277980
H 15.8148350104 3.6019712289 10.9593560451
H 12.2028770034 3.4609728908 10.8920998790
H 12.1730911316 4.2405822830 9.3126652793
H 17.1317158811 16.6963311884 11.6353916606
H 19.6397544457 17.3725976759 10.1618611443
H 19.4313981216 16.6951868887 11.7785806598
H 16.0365677027 17.3867493725 9.7040121201
H 17.5434475441 17.7678844144 8.8738689327
H 8.2298468026 7.6971896220 11.5492385467
H 10.7584429095 8.4349267262 10.1354654162
H 10.5329409593 7.7326303872 11.7305153621
H 7.1568490223 8.4734635597 9.6351169473
H 8.6684563685 8.8768221745 8.8336186295
H 14.0103157443 13.2016146248 9.1962050723
H 13.4653437975 10.9610943773 11.0893344905
H 14.1361682128 10.9053865241 9.4603829275
H 12.9647680350 13.1995873443 11.9979866402
H 13.2257840059 14.5598856720 10.9063107806
H 7.8411194834 17.6595805317 -4.3200024098
H 10.7017257194 17.6511721026 -3.4271105943
H 9.9686942773 18.4587611734 -4.7864695607
H 7.4420382813 16.2526320780 -2.5627218578
H 9.1080696626 16.2513820561 -1.9982186122
H 23.2362899800 13.1444758100 -4.3378519006
H 22.6749999569 11.7687467954 -1.7472030489
H 20.6489913167 12.3376379821 -3.0804185999
H 20.9452267049 13.1699740999 -4.6009955148
H 16.6518683246 8.6200744184 -4.0753704438
H 14.2564813612 4.4808946754 -4.4027563073
H 19.4743826918 8.5271671472 -3.0764850947
H 18.8241269307 9.3278954805 -4.4810880240
H 16.1377335291 7.2648925137 -2.3091976249
H 17.7935874867 7.2015304851 -1.7028289602
H 13.9949889254 3.0681724835 -1.7819792669
H 15.4557257285 3.5373061929 -2.6483777628
H 11.8246792918 3.6135073388 -2.8954814714
H 11.9538627980 4.4670769550 -4.4305453139
H 21.7781841560 2.9087151190 -4.4716272985
H 23.4302893978 2.8089163086 -1.9783362024
H 22.8549408877 5.1189981706 -2.7684909042
H 21.9075262147 5.2022673838 -4.2516033525
H 21.1909053969 4.2186142954 2.6762922114
H 24.0629327313 4.0874856885 3.5315716595
H 23.3526036088 4.8750725875 2.1530066822
H 20.7378800410 2.8946293302 4.4845225788
H 22.4185486675 2.8091199940 5.0159987808
H 21.9262397934 3.0264464135 9.1105627251
H 23.6306614511 2.7668286788 11.5616082381
H 23.0749492242 5.1124552604 10.9200322461
H 22.0666524505 5.3086309262 9.4827555810
H 24.4920090175 12.3063456591 10.9653692791
H 24.2276419686 12.2137968703 -2.4661798459
H 22.7990810830 1.4887356055 -2.9311938613
H 23.0008981091 1.5156329653 10.5230338281
H 19.3192596550 17.2759754093 -10.9860484678
H 17.6238449317 16.7171295304 -8.5729111494
H 19.3571998758 16.7581537315 -8.7453620701
H 16.3388971987 17.2737932872 -10.7288663227
H 17.3457814067 17.5491567973 -12.1399054839
H 12.2245374686 13.7302297260 -9.6793850537
H 9.7306992546 8.6153028554 -11.4350016173
H 15.0855634172 12.9282806893 -10.0200273761
H 14.3740823750 14.5152650185 -9.8319083103
H 11.7144296215 11.5098109810 -9.7961214638
H 13.3734108982 10.9871899484 -9.9781220400
H 9.3907934295 7.5638781633 -8.6513658940
H 10.8682734123 7.7342834633 -9.5915901923
H 7.2898803422 8.2982957769 -9.7421684763
H 7.4390187738 8.9549334583 -11.3657583536
H 9.1453314239 17.2776966290 -11.8276180424
H 9.8244148424 16.2248799046 -9.1128700243
H 10.4250603182 15.7403364247 -10.6986563851
H 8.1305872626 18.1166471569 -9.1420405392
H 7.7142729667 18.7150815376 -10.7423125685
H 21.0276271722 5.0083351581 -9.9431635278
H 23.9286015710 4.3581320614 -10.3294253518
H 23.1144384076 5.9024958097 -10.1668951854
H 20.6458958417 2.7495865653 -10.0308135015
H 22.3228120873 2.3425171969 -10.3267909418
H 23.3981768823 11.4667857231 -9.9778181415
H 22.5890889949 14.3499573255 -10.0550005523
H 24.1720162610 13.6239272287 -9.9101511344
H 21.1668598232 10.9733460993 -10.1470722348
H 20.6544235892 12.6452562492 -10.1914995182
H 13.9524131870 3.2033103441 -8.9336471848
H 14.1083962804 4.5306118731 -11.6153679504
H 15.3495633656 4.3342434638 -10.4009452566
H 11.7463180294 2.7468390435 -9.5074473513
H 11.8873025376 3.5205834531 -11.0739164099
H 17.7713474099 8.0099071232 -11.4856153617
H 17.6973194317 7.3952983636 -8.5519579241
H 18.2133468748 6.3762878202 -9.8590052440
H 16.8986156820 9.6853759005 -9.1685252868
H 16.8174561136 10.0320486407 -10.8831345250
H 11.6113111532 4.6056022568 19.5639086336
H 11.5088556354 4.6124683326 -19.4906344627
H 13.3326356301 4.7696085028 15.5500525907
H 12.4560697970 4.8704700563 -15.4402101053
H 13.0803518588 5.2453599054 17.1312146140
H 12.5672303864 5.3449474717 -17.0565768085
H 11.9748425992 4.2106665637 16.4237130562
H 11.4042908989 4.2309603510 -16.5781743312
H 15.8684677646 3.9712905833 19.3650370657
H 15.7507055690 3.9937831573 -19.0509733860
H 12.4499805129 2.6263994423 18.5124370642
H 12.3471596594 2.5895487035 -18.4122500760
H 14.1333221276 2.1325755108 18.7271772593
H 14.0759638035 2.2376024309 -18.3349811854
H 16.2318156849 5.9413305680 20.8159677015
H 16.1849153985 5.9177768028 -20.5456697832
H 11.9784603382 6.5825028321 21.0145863131
H 11.9460550007 6.5553822706 -20.9642943708
H 14.2904597060 7.2578209148 21.6481998615
H 14.2876013837 7.2149745323 -21.5008721694
H 14.8657758889 3.5762413195 16.8401284163
H 14.3799883646 3.8181675748 -16.4481419918
H 13.5971097460 2.4491350223 16.3098521200
H 13.1307850789 2.6116135785 -16.0599030100
462
ATOMIC_POSITIONS (angstrom) (e) E=-14782.00207677
C 10.5036983334 8.1926328664 22.5405886469
C 11.2061044816 7.2584889214 21.7689192028
C 11.5398697736 6.0257044888 22.3399551541
C 11.1822249125 5.7317051995 23.6556586295
C 10.4782169406 6.6669397407 24.4135102611
C 10.1382481328 7.8988477976 23.8527505421
C 11.5686078499 7.5640556758 20.3326157830
C 10.3423368046 7.4147042415 19.4276839445
S 10.7636055636 7.6075217163 17.6617080886
C 11.1890988384 9.3564958280 17.5458250327
C 9.1314356620 7.6071039119 16.9131940377
I 7.8405005651 6.0915883288 13.5633689207
Pb 10.3276597582 4.0839386368 14.3014215116
I 10.1841070611 3.9221782873 17.2608346373
Pb 5.9062819815 8.6176197828 13.2835469961
I 5.7499000407 8.7565894667 10.1261590294
I 8.6725024389 10.4138269068 14.0579356096
Pb 10.7391733378 12.8221909260 13.6085280974
I 12.2311471897 15.6504886078 14.2950320020
Pb 14.5946405107 17.4565337062 13.3845039098
I 16.4864187523 14.7146473630 13.4765293214
Pb 19.2367029422 13.1256462832 13.1991249807
I 20.9686905377 15.6367382058 14.1280690364
I 8.0011303370 14.6978710882 14.1911533544
Pb 6.1494737815 17.0774906119 13.4797142554
I 6.1206180641 16.9839974094 10.3439663266
Pb 5.9490444612 17.1821023688 7.0079997682
I 8.7265330998 15.5718236248 7.0775406432
Pb 10.4737232450 12.7838328526 6.9578546346
I 7.6229589735 11.2346862143 7.1321862113
Pb 5.6548390165 8.6876137676 6.8091774051
I 8.3427663723 6.9552050546 6.5723757975
Pb 10.0961313738 4.2497513640 7.0865293171
I 9.8488217612 4.4615131890 10.0669577751
I 5.9649450124 17.1347047780 3.7283260410
Pb 5.9630606850 17.2272641525 0.3914367024
I 7.6536827873 14.5078386190 0.7078195396
Pb 10.3393989108 12.7584351852 0.4210529915
I 13.1031684709 11.1253778365 0.2805452306
Pb 14.8353332405 8.3997870888 0.2927147789
I 17.5107922085 10.1492669757 0.2069009343
Pb 18.8690092762 13.1339863208 0.3104607253
I 21.5325343812 11.2997540676 -0.2608968686
I 5.9947472522 17.0973834193 -2.9399374850
Pb 5.8446938660 17.4337097299 -6.2317040983
I 8.6219464725 15.9113697868 -6.5674268675
Pb 10.1928385255 13.0636367241 -6.3612495168
I 12.8884398456 14.8073840597 -6.6545641785
Pb 14.3314889061 17.6595795240 -6.4683051611
I 17.0594561633 15.9588823691 -7.0254110425
Pb 18.7984499871 13.3231217430 -6.3649643454
I 18.7908991160 13.1853011636 -9.8674061473
I 5.5910485029 17.4850576355 -9.5458796706
Pb 5.6675254115 17.4208885789 -12.7042041047
I 7.3117442675 14.6468530767 -12.8351781412
Pb 10.0042031357 12.8879959386 -12.7125508594
I 11.7428967655 15.3981319663 -13.5701947712
Pb 14.1505342460 17.6247047652 -12.9154253064
I 14.4327510330 17.9576029910 -9.7988181310
I 7.9954884449 10.3487632245 -13.4382332042
Pb 5.3500772748 8.7271952834 -12.8792452493
I 6.7994748934 5.9581633331 -13.4919761346
Pb 9.5223997886 4.4614878420 -13.6549077177
I 8.0489471726 1.3783476479 -13.5747408638
I 11.7791899072 6.7502379927 -13.2667280483
Pb 14.4582701338 8.5134244754 -12.5860335251
I 14.5177856518 8.5001398786 -9.4497034027
I 16.0121919143 5.6693216123 -12.7482275048
Pb 18.8062112458 3.9210784092 -12.6674431009
I 20.3081303918 6.5410803874 -13.2381062803
I 21.2788662728 2.1317223953 -13.2687584970
I 12.5711127446 11.0608265649 -12.9780152608
I 16.8485439416 10.2979088340 -13.3994360750
Pb 18.6605629864 13.1121034020 -13.0084418017
I 20.7188275041 15.4117789784 -13.4936928272
I 9.6764190735 4.6522640694 -16.5975792204
I 12.1923741187 2.2092856798 -13.4463407154
I 7.4072730168 11.4654785902 -6.3392895588
Pb 5.4866023632 8.8141107516 -6.3404414377
I 8.2521522036 7.2354325440 -6.8011861431
Pb 9.7857517132 4.4439953659 -6.4304826524
I 11.7689611865 1.8277050758 -6.5417342999
I 11.9126794044 10.3850676611 -5.9707689701
Pb 14.6512250835 8.5663791493 -6.1089866703
I 16.1894849163 11.4361303233 -6.4691216192
I 10.3048067368 12.9223890203 -9.5920756921
I 5.2779906205 8.8845183365 -9.7308688433
I 10.4928604095 12.4726858897 3.7326351171
I 10.1705860486 13.0219473753 -2.8898768009
I 8.4231297544 10.1587512303 0.2056160511
Pb 5.5848979936 8.6383524456 0.2559417643
I 7.1775669326 5.8418023885 0.0777360635
Pb 9.9822649250 4.3152440704 0.1884887167
I 8.5682575377 1.3419472005 0.1675132473
I 11.9681510485 15.4769517656 0.6856403786
Pb 14.3765246338 17.5200194205 0.0865443448
I 14.3170400012 17.8493558006 3.5324742063
Pb 14.4529861369 17.5587050954 6.6333887329
I 17.2580364135 15.7700393035 6.5042009322
Pb 18.9688165399 13.0791421574 6.8605505712
I 18.9877616786 13.3129086004 10.0871126207
I 12.1380144177 10.1307958047 7.4529898166
Pb 14.9166516365 8.3584135680 6.9413872079
I 14.8843376634 8.2697011917 10.5412604099
I 10.6577656314 12.8113805011 10.4478712005
I 13.0265704620 14.6978370951 7.0949913021
I 17.3820411879 6.4680532938 7.4003681849
Pb 19.2779181918 3.8350863765 7.0096890825
I 21.7523835482 5.9247804733 7.1986805995
I 12.9071836023 5.8604792367 7.1231890242
I 16.3222433171 11.3091271403 7.1036892572
I 20.8361083991 1.0830051598 7.5182243762
I 19.3425937700 3.8140046535 10.5799893444
I 19.2919507603 3.7558088887 3.8364079539
Pb 19.1474984212 3.9432663126 0.4043480120
I 20.7570275537 6.6996175625 0.6831952131
I 16.4288880388 2.3409544758 7.2526672194
I 13.2049748081 11.1138500417 14.4896472014
Pb 15.0181861826 8.3474120655 13.6352973097
I 12.2583208632 6.8029432788 14.2961516745
I 13.1512370134 2.5613954625 13.7357465490
I 8.6849908068 1.3357347697 13.6493488892
I 16.9025520178 5.9635829654 14.2422451711
Pb 19.4146309835 3.7875007495 13.6838041828
I 21.2981208472 6.6920603732 13.9938977087
I 17.6580346979 10.3051592895 13.6399963625
I 17.4551738505 1.4397334734 14.0902660723
I 22.0974414251 2.2060788077 14.1030930124
I 14.4432901151 17.5774740276 10.3008453863
I 21.9948450201 11.4280589430 13.5154464619
I 21.8772931672 14.5069910512 6.9366277930
I 20.4842175421 10.2059845754 6.8743318968
I 5.4739187193 8.9608154260 3.5279575752
I 5.6317050055 8.7155382200 -3.1174525600
I 16.2507873196 14.8759140920 0.2589597843
I 14.3243446132 17.3066610106 -3.1598013592
I 18.7610099919 13.4199927617 -3.1650529704
I 20.8499407953 15.6022221311 0.3041798299
I 19.0042259402 13.0660848502 3.4974767830
I 20.5535940283 10.6433611042 -6.5185041779
I 21.6180662557 14.8669085202 -6.6087378040
I 16.4833147300 5.7001098863 0.8947494918
I 15.0057902610 8.2566301259 -2.8914685759
I 12.0110414840 6.7960185117 0.3378805688
I 14.8161998398 8.4549925914 3.7834353058
I 21.7594889434 2.1010703529 0.5718526114
I 19.0789400581 4.0369071075 -2.8561572122
[truncated: 6,193 more rows]
