# Supplementary material for: Multifunctional sulfonium-based treatment for perovskite solar cells with less than 1% efficiency loss over 4,500-h operational stability tests
Source: Nat Energy. 2024 Jan 4;9(2):172–83. doi: 10.1038/s41560-023-01421-6 (PMC10896729; doi:10.1038/s41560-023-01421-6)
Supplement: Supplementary file 6 — Geometry of FAI, DMPESI and PEAI. [file 41560_2023_1421_MOESM6_ESM.xlsx]

## Sheet: Geometry of FAI
ATOMIC_POSITIONS (angstrom) E= -117.21036824 Ry
C 14.7168822910 -0.7015761950 41.0433072480
N 13.9407090580 -1.5658856290 41.6615432170
N 14.2471814300 0.3882240210 40.4750183000
I 10.9862694220 -0.0833585920 41.0972502770
H 14.8712688510 1.0246091160 39.9936455170
H 13.1989755330 0.5535038910 40.5071822420
H 15.7909879690 -0.8946528620 41.0006859000
H 14.3376651700 -2.3968568540 42.0838206390
H 12.8959192750 -1.3740458960 41.6781926610

## Sheet: Geometry of DMPESI
ATOMIC_POSITIONS (angstrom) E= -216.56576438 Ry
C 4.3803130525 15.4337947706 -21.1332769279
C 5.2477305749 15.1349396911 -20.0846179229
C 6.6130683862 14.9233804510 -20.3193725901
C 7.0884176682 15.0168720519 -21.6320681041
C 6.2216611841 15.3073373666 -22.6863322804
C 4.8660626905 15.5226761683 -22.4388967240
C 7.5451383058 14.6185010522 -19.1693680239
C 7.8166651860 15.9106791604 -18.4093404534
S 8.8755628423 15.8071789040 -16.8988384808
C 10.5437246563 15.9091728364 -17.5910974997
C 8.7225930884 17.6242497670 -16.5166224925
I 9.4117075676 12.6821658043 -16.8473914293
H 4.8557856678 15.0432507894 -19.0690131405
H 3.3195395579 15.5876285103 -20.9323729796
H 4.1881209149 15.7483945168 -23.2621727116
H 6.6093401630 15.3632257605 -23.7039459414
H 8.1476831782 14.8445547016 -21.8318967075
H 7.1089276276 13.8714799754 -18.4929463589
H 8.4845677801 14.1786796852 -19.5264662149
H 6.8806190700 16.3384896210 -18.0223833800
H 8.2933989942 16.6647293738 -19.0525265577
H 9.4601020147 17.8531272617 -15.7390336459
H 7.7147907627 17.7779717739 -16.1161626480
H 8.8870555391 18.2524953686 -17.4006776157
H 11.2206323878 16.0937549325 -16.7488896835
H 10.5897653625 16.7278332254 -18.3202786658
H 10.7611917771 14.9272614803 -18.0234078200

## Sheet: Geometry of PEAI
ATOMIC_POSITIONS (angstrom) E= -188.92298581 Ry
C 9.3707494804 17.5127738574 19.4406699120
C 10.5139567653 18.1796593266 19.9040126154
C 10.4010629642 19.2447104674 20.8002086957
C 9.1450050212 19.6589021101 21.2418954195
C 7.9984472432 19.0157836862 20.7699877689
C 8.1114909529 17.9535334827 19.8739207344
C 9.5102454136 16.3610651565 18.4721301026
C 9.1905387869 16.7535696428 17.0270111282
N 10.0370945140 17.9094709644 16.6075898918
I 13.0902386103 16.8218723500 16.5354855062
H 7.2093784113 17.4484400707 19.5209936927
H 9.7779699804 18.2691816229 15.6846460901
H 11.1338054138 17.5788905559 16.5539623780
H 9.9802439297 18.6709887648 17.2968741851
H 9.4251395910 15.9276511661 16.3428385951
H 8.1336145080 17.0294977859 16.9137525004
H 8.8276965493 15.5436290986 18.7458920371
H 10.5349563991 15.9644415080 18.5067911945
H 11.4985436413 17.8494615689 19.5634640052
H 7.0134501129 19.3364797062 21.1115030839
H 9.0577270754 20.4784912657 21.9557738689
H 11.3013976359 19.7439978440 21.1597885950
