# Supplementary material for: Multifunctional sulfonium-based treatment for perovskite solar cells with less than 1% efficiency loss over 4,500-h operational stability tests
Source: Nat Energy. 2024 Jan 4;9(2):172–83. doi: 10.1038/s41560-023-01421-6 (PMC10896729; doi:10.1038/s41560-023-01421-6)
Supplement: Supplementary file 7 — The individual data behind the average values in Supplementary Table 7. [file 41560_2023_1421_MOESM7_ESM.xlsx]

## Sheet: Supplementary Table 7
Supplementary Table 7	Condition 1 DMPESI 100 ⁰C					Condition 2 DMPESI 50 ⁰C					Condition 3 DMPESI 25 ⁰C					Condition 4 DMPESI 100 ⁰C 5min					Condition 5 PEAI 100 ⁰C
	Jsc (mA/cm2)	Voc (V)	FF	PCE (%)		Jsc (mA/cm2)	Voc (V)	FF	PCE (%)		Jsc (mA/cm2)	Voc (V)	FF	PCE (%)		Jsc (mA/cm2)	Voc (V)	FF	PCE (%)		Jsc (mA/cm2)	Voc (V)	FF	PCE (%)
	25.62	1.134	0.793	23.03		25.54	1.124	0.768	22.05		25.33	1.105	0.776	21.72		25.56	1.126	0.793	22.82		25.53	1.122	0.776	22.23
	25.61	1.132	0.781	22.64		25.62	1.129	0.788	22.79		25.43	1.094	0.768	21.37		25.7	1.125	0.792	22.9		25.45	1.125	0.782	22.39
	25.59	1.131	0.799	23.12		25.63	1.113	0.762	21.74		25.79	1.098	0.776	21.97		25.58	1.131	0.793	22.94		25.64	1.128	0.795	22.99
	25.61	1.135	0.799	23.22		25.46	1.119	0.759	21.62		25.53	1.113	0.79	22.45		25.47	1.129	0.801	23.03		25.41	1.115	0.782	22.16
	25.63	1.131	0.801	23.21		25.38	1.118	0.759	21.53		25.54	1.094	0.765	21.37		25.43	1.127	0.777	22.27		25.36	1.123	0.791	22.53
	25.56	1.134	0.784	22.72		25.77	1.123	0.761	22.02		25.48	1.097	0.781	21.83		25.67	1.13	0.786	22.8		25.49	1.128	0.766	22.02
	25.62	1.131	0.804	23.29		25.52	1.119	0.772	22.04		25.49	1.095	0.769	21.46		25.41	1.126	0.779	22.29		25.34	1.127	0.765	21.84
	25.53	1.129	0.786	22.65		25.46	1.114	0.784	22.32		25.39	1.112	0.753	21.26		25.49	1.124	0.798	22.86		25.47	1.126	0.753	21.45
	25.52	1.125	0.789	22.66		25.52	1.125	0.792	22.74		25.45	1.107	0.756	21.29		25.39	1.125	0.806	23.02		25.32	1.112	0.783	22.05
	25.72	1.139	0.789	23.11		25.37	1.13	0.791	22.64		25.27	1.094	0.783	21.65		25.64	1.128	0.794	22.96		25.33	1.129	0.789	22.56
