# Supplementary material for: Multifunctional sulfonium-based treatment for perovskite solar cells with less than 1% efficiency loss over 4,500-h operational stability tests
Source: Nat Energy. 2024 Jan 4;9(2):172–83. doi: 10.1038/s41560-023-01421-6 (PMC10896729; doi:10.1038/s41560-023-01421-6)
Supplement: Supplementary file 8 — The individual data behind the average values in Supplementary Fig. 25. [file 41560_2023_1421_MOESM8_ESM.xlsx]

## Sheet: Supplementary Figure 25a
0	1	1	1	1	1	1	1	1	1	1
24	0.967	0.969	0.971	0.964	0.995	0.993	0.994	0.992	0.991	0.989
72	0.939	0.942	0.949	0.947	0.942	0.991	0.992	0.989	0.991	0.992
182	0.927	0.933	0.891	0.912	0.922	0.987	0.984	0.985	0.989	0.986
297	0.829	0.848	0.876	0.884	0.902	0.969	0.987	0.972	0.985	0.982
400	0.802	0.791	0.842	0.824	0.776	0.953	0.981	0.957	0.964	0.956
