# Supplementary material for: Multifunctional sulfonium-based treatment for perovskite solar cells with less than 1% efficiency loss over 4,500-h operational stability tests
Source: Nat Energy. 2024 Jan 4;9(2):172–83. doi: 10.1038/s41560-023-01421-6 (PMC10896729; doi:10.1038/s41560-023-01421-6)
Supplement: Supplementary file 9 — The individual data behind the average values in Supplementary Fig. 29. [file 41560_2023_1421_MOESM9_ESM.xlsx]

## Sheet: Supplementary Figure 29
time (h)	control 1	control 2	control 3	control 4	control 5	DMPESI 1	DMPESI 2	DMPESI 3	DMPESI 4	DMPESI 5
0	1	1	1	1	1	1	1	1	1	1
24	0.953	0.947	0.944	0.961	0.945	0.991	0.986	0.987	0.993	0.992
75	0.903	0.923	0.897	0.892	0.885	0.992	0.995	0.994	0.989	0.991
103	0.843	0.873	0.828	0.831	0.825	0.982	0.991	0.973	0.967	0.977
204	0.776	0.782	0.732	0.756	0.754	0.979	0.967	0.963	0.973	0.968
400	0.674	0.703	0.723	0.741	0.679	0.973	0.94	0.947	0.944	0.946
553	0.628	0.659	0.602	0.611	0.601	0.969	0.952	0.946	0.966	0.967
