# Supplementary material for: Multifunctional sulfonium-based treatment for perovskite solar cells with less than 1% efficiency loss over 4,500-h operational stability tests
Source: Nat Energy. 2024 Jan 4;9(2):172–83. doi: 10.1038/s41560-023-01421-6 (PMC10896729; doi:10.1038/s41560-023-01421-6)
Supplement: Supplementary file 10 — The individual data behind the average values in Fig. 4a,c,d. [file 41560_2023_1421_MOESM10_ESM.xlsx]

## Sheet: Figure 4a
time (d)	control 1	control 2	control 3	control 4	control 5	DMPESI 1	DMPESI 2	DMPESI 3	DMPESI 4	DMPESI 5
0	1	1	1	1	1	1	1	1	1	1
1	0.963	0.971	0.958	0.952	0.956	0.992	0.993	0.989	0.987	0.991
3	0.934	0.921	0.931	0.938	0.926	0.985	0.972	0.983	0.977	0.973
5	0.901	0.893	0.887	0.881	0.888	0.983	0.981	0.967	0.975	0.989
10	0.842	0.825	0.791	0.795	0.847	0.951	0.971	0.962	0.954	0.952
15	0.802	0.831	0.778	0.791	0.798	0.959	0.948	0.978	0.949	0.961
27	0.763	0.701	0.682	0.699	0.755	0.947	0.953	0.967	0.968	0.975
36	0.752	0.703	0.668	0.685	0.741	0.957	0.949	0.972	0.977	0.962
42	0.641	0.603	0.623	0.617	0.612	0.932	0.946	0.969	0.967	0.981
45	0.603	0.573	0.562	0.542	0.523	0.945	0.941	0.971	0.963	0.947
50	0.563	0.517	0.529	0.562	0.529	0.935	0.939	0.952	0.948	0.941
57	0.535	0.482	0.488	0.514	0.479	0.941	0.948	0.962	0.969	0.958
60	0.452	0.454	0.375	0.355	0.364	0.935	0.948	0.939	0.951	0.929
67	0.353	0.411	0.385	0.372	0.351	0.928	0.945	0.927	0.947	0.948

## Sheet: Figure 4c
Cycle No.	control 1	control 2	control 3	control 4	control 5	DMPESI 1	DMPESI 2	DMPESI 3	DMPESI 4	DMPESI 5
0	1	1	1	1	1	1	1	1	1	1
15	0.962	0.982	0.961	0.953	0.952	0.996	0.991	0.988	0.994	0.992
35	0.923	0.955	0.945	0.909	0.928	0.994	0.983	0.991	0.987	0.997
65	0.879	0.928	0.917	0.886	0.905	0.982	0.994	0.992	0.987	0.995
100	0.818	0.831	0.849	0.868	0.844	0.978	0.991	0.992	0.984	0.985

## Sheet: Figure 4d
time (h)	control 1	control 2	control 3	control 4	control 5	DMPESI 1	DMPESI 2	DMPESI 3	DMPESI 4	DMPESI 5
0	1	1	1	1	1	1	1	1	1	1
23	0.982	0.972	0.979	0.962	0.971	0.995	0.991	0.986	0.987	0.992
74	0.965	0.979	0.951	0.955	0.969	1.003	0.993	0.989	0.997	0.994
122	0.942	0.961	0.931	0.929	0.932	0.998	0.982	0.984	0.979	0.987
190	0.925	0.901	0.921	0.904	0.899	0.977	0.985	0.969	0.971	0.984
293	0.862	0.871	0.851	0.849	0.847	0.962	0.987	0.985	0.974	0.997
452	0.828	0.844	0.803	0.831	0.804	0.984	0.975	0.977	0.981	0.992
672	0.809	0.841	0.823	0.827	0.835	0.973	0.978	0.989	0.983	0.982
805	0.789	0.762	0.805	0.793	0.766	0.968	0.972	0.986	0.976	0.988
960	0.703	0.743	0.754	0.732	0.748	0.963	0.975	0.981	0.984	0.986
1050	0.724	0.705	0.749	0.758	0.734	0.956	0.964	0.987	0.982	0.983
